# Supplementary material for: Biophysical mechanism underlying compensatory preservation of neural synchrony over the adult lifespan
Source: Commun Biol. 2022 Jun 9;5:567. doi: 10.1038/s42003-022-03489-4 (PMC9184644; doi:10.1038/s42003-022-03489-4)
Supplement: Supplementary file 4 — Supplementary Data 1 [file 42003_2022_3489_MOESM4_ESM.zip]

Archive with 14 entries (14 files):
- SuppData/Fig2c_PLI_LA.xlsx
- SuppData/Fig2c_PLI_SSA.xlsx
- SuppData/Fig2c_PLI_UA.xlsx
- SuppData/Fig2c_PLV_LA.xlsx
- SuppData/Fig2c_PLV_SSA.xlsx
- SuppData/Fig2c_PLV_UA.xlsx
- SuppData/Fig4b_NatFrq.xlsx
- SuppData/Fig4e_metastability.xlsx
- SuppData/Fig4f_10.xlsx
- SuppData/Fig4f_15.xlsx
- SuppData/Fig4f_20.xlsx
- SuppData/Fig4f_5.xlsx
- SuppData/Fig4g_PAF.xlsx
- SuppData/Fig4g_PLV.xlsx
