# Supplementary material for: Biophysical mechanism underlying compensatory preservation of neural synchrony over the adult lifespan
Source: Commun Biol. 2022 Jun 9;5:567. doi: 10.1038/s42003-022-03489-4 (PMC9184644; doi:10.1038/s42003-022-03489-4)
Supplement: Supplementary file 4 — Supplementary Data 1 [file 42003_2022_3489_MOESM4_ESM.zip › SuppData/Fig2c_PLV_LA.xlsx]

## Sheet: Sheet1
0.220657	0.230684	0.246056	0.255057	0.231128	0.249167	0.259237	0.286755	0.241645	0.217244	0.240249	0.24464	0.231711	0.254357	0.245825	0.224799	0.313571	0.227865	0.231093	0.229398	0.272921	0.214163	0.267725	0.269401	0.21971	0.270894	0.225495	0.278234	0.222514	0.234065	0.254454	0.252227	0.266392	0.263132	0.253427	0.237326	0.223116	0.254034	0.249539	0.226772	0.288466	0.275082	0.276754	0.227144	0.235618	0.21974	0.242998	0.227522	0.246406	0.221694
[truncated: 577 more columns]
