# Supplementary material for: Biophysical mechanism underlying compensatory preservation of neural synchrony over the adult lifespan
Source: Commun Biol. 2022 Jun 9;5:567. doi: 10.1038/s42003-022-03489-4 (PMC9184644; doi:10.1038/s42003-022-03489-4)
Supplement: Supplementary file 4 — Supplementary Data 1 [file 42003_2022_3489_MOESM4_ESM.zip › SuppData/Fig4b_NatFrq.xlsx]

## Sheet: Sheet1
11.9559
11.6349
10.8614
11.3652
11.9895
11.0329
11.5501
10.43
10.6388
11.2149
11.5131
11.5351
11.1278
10.6329
11.8782
11.7643
10.7851
10.7551
11.0279
9.452
11.9394
11.792
11.5351
9.64344
11.5505
9.85225
9.19947
10.4876
11.3101
11.6538
9.43956
11.4664
11.8505
10.5357
11.8983
11.7713
11.164
11.2549
12
11.3786
11.0944
11.1246
11.3856
11.2103
11.6192
11.4851
10.9379
10.7987
11.9087
11.6788
11.1273
10.9671
11.1893
9.69566
11.9222
11.8647
11.577
9.58522
11.4957
10.1625
8.87682
10.352
11.1512
11.6852
8
11.779
11.8722
10.8554
