# Supplementary material for: Biophysical mechanism underlying compensatory preservation of neural synchrony over the adult lifespan
Source: Commun Biol. 2022 Jun 9;5:567. doi: 10.1038/s42003-022-03489-4 (PMC9184644; doi:10.1038/s42003-022-03489-4)
Supplement: Supplementary file 4 — Supplementary Data 1 [file 42003_2022_3489_MOESM4_ESM.zip › SuppData/Fig4e_metastability.xlsx]

## Sheet: Sheet1
0.0563653	0.0550583	0.0568247	0.0535835	0.0552421	0.0563822	0.0553161	0.0549751	0.0556679	0.0555136	0.0560716	0.0561145	0.0561371	0.0562181	0.057276	0.0553335	0.0569008	0.055864	0.0573677	0.0576285	0.0552357	0.0544126	0.0542864	0.0545958	0.0563472	0.057409	0.0554147	0.0551324	0.0559757	0.0566368	0.0558658	0.055147	0.0570524	0.0566174	0.0572486	0.0558081	0.0554804	0.0571164	0.0550982	0.0563919	0.057768	0.0564211	0.0536067	0.0580667	0.0569103	0.0547787	0.0535703	0.0572183	0.0571785	0.0567973
0.0543042	0.0568598	0.057374	0.054658	0.0566499	0.0558998	0.0576544	0.0560625	0.0556811	0.0580903	0.0566909	0.0544467	0.0556598	0.0563818	0.0578437	0.0572521	0.0560229	0.0565868	0.0558116	0.0579049	0.0579986	0.0549476	0.0594034	0.0554181	0.0573111	0.0578688	0.0554742	0.0560694	0.0548544	0.0564868	0.0581735	0.0573059	0.0582153	0.0578072	0.0599128	0.0570279	0.0562976	0.0581369	0.0572877	0.0570205	0.0560894	0.0562055	0.0563326	0.0553601	0.0569809	0.0558355	0.0565903	0.0566175	0.056182	0.0560828
0.0576058	0.0550761	0.0557026	0.0573296	0.0565361	0.0563413	0.0568205	0.0574496	0.0554598	0.0588161	0.0549585	0.0574907	0.0594241	0.0571834	0.0546775	0.0570281	0.0554438	0.0597291	0.0554533	0.0583032	0.0556508	0.0566075	0.0569683	0.056185	0.0578766	0.05479	0.0563082	0.058248	0.0594651	0.0563202	0.0580581	0.0579844	0.0587536	0.058922	0.056008	0.0565181	0.0583318	0.0583706	0.0576914	0.0588008	0.0568143	0.0566213	0.0581986	0.056666	0.0563689	0.0570747	0.0562921	0.0578036	0.0582713	0.058468
0.0553788	0.055742	0.0547468	0.0562249	0.0564263	0.0587732	0.0564466	0.0553632	0.0595411	0.0553786	0.0577903	0.0558966	0.0542956	0.0575455	0.0570734	0.0582378	0.0558842	0.055855	0.0567489	0.0603379	0.0580004	0.0589652	0.0574312	0.0571277	0.0577446	0.0583934	0.0609005	0.0568807	0.0570626	0.05752	0.0580428	0.0593053	0.0593378	0.0571649	0.0576896	0.0578525	0.0564901	0.0594314	0.05619	0.0589329	0.0581234	0.0600234	0.0570288	0.0572536	0.0590351	0.0590909	0.0571998	0.0572103	0.0569493	0.0573429
0.055819	0.056014	0.0575994	0.0575703	0.0569468	0.0552278	0.0585056	0.0583392	0.0576534	0.0574008	0.0582946	0.0568534	0.059262	0.0596921	0.0579415	0.060572	0.0594089	0.0600265	0.0567351	0.0593224	0.0588165	0.0596847	0.0593175	0.0599875	0.0583349	0.0599645	0.0588756	0.0607351	0.0583481	0.0583215	0.058626	0.0599825	0.0608063	0.0595455	0.0577984	0.0581845	0.0603684	0.0603871	0.0599794	0.059165	0.0576166	0.0578715	0.0554983	0.0579397	0.0586245	0.0593899	0.0579684	0.0599243	0.0587239	0.0610862
0.0547824	0.0578615	0.0556483	0.0551261	0.0544064	0.0558683	0.0600202	0.0603676	0.0575881	0.0626117	0.0598221	0.0583872	0.0582916	0.0597553	0.0583642	0.0603327	0.0595778	0.0571585	0.0601336	0.0570107	0.0604424	0.0613088	0.060428	0.058924	0.0575397	0.0589899	0.058004	0.0586972	0.0587664	0.0591906	0.05959	0.0607763	0.0601382	0.0575483	0.0592136	0.0576732	0.0577937	0.0585894	0.0609955	0.0610937	0.0586995	0.0615822	0.0583679	0.0599609	0.0592422	0.0584574	0.0578382	0.0591212	0.0581802	0.0571379
0.056136	0.057111	0.0559785	0.0567255	0.057568	0.0575246	0.0589896	0.0581632	0.0587678	0.0584311	0.0585553	0.057802	0.0596546	0.061449	0.0585833	0.0598711	0.0616405	0.0601619	0.0606072	0.0612065	0.0589998	0.0610119	0.059505	0.0609178	0.0594279	0.058576	0.0605121	0.0606793	0.0598856	0.0618834	0.0605667	0.0592903	0.0624919	0.0598304	0.0593977	0.0603201	0.0604365	0.0595646	0.0601648	0.060686	0.0591013	0.0615302	0.0608591	0.0565718	0.0600095	0.0583895	0.0578842	0.0623885	0.0617609	0.0609094
0.0537219	0.0550877	0.0551256	0.0573462	0.0574508	0.0583798	0.0595528	0.0603439	0.0601539	0.0581805	0.0608346	0.0595848	0.0602756	0.0619485	0.0569486	0.0598202	0.0597401	0.0596444	0.0603248	0.059763	0.0617073	0.0569418	0.060702	0.0592684	0.0589545	0.0588509	0.0618691	0.0620986	0.0606086	0.0627472	0.0592354	0.0629381	0.0604691	0.0621341	0.0602359	0.0605321	0.0593397	0.0611295	0.0618495	0.060361	0.0634249	0.0593799	0.0615886	0.0583769	0.0601182	0.0612657	0.0592602	0.0607988	0.0603399	0.0616947
0.0547296	0.0532104	0.0547082	0.0583319	0.0583912	0.05806	0.0594611	0.0607307	0.060793	0.0602752	0.0602038	0.0574042	0.0580002	0.0605897	0.0588161	0.0610811	0.0595543	0.0603149	0.0616793	0.0607133	0.063125	0.0610524	0.0616192	0.0614036	0.0626099	0.060279	0.0617881	0.0616324	0.0618809	0.0613102	0.0620912	0.0608598	0.062025	0.061935	0.0619746	0.0600484	0.0617995	0.060099	0.0611615	0.0633122	0.061053	0.0616657	0.059959	0.0642273	0.0612269	0.0591162	0.0608229	0.0597718	0.0641281	0.0614275
0.0541585	0.0557065	0.0563351	0.058852	0.0582803	0.0560659	0.0589181	0.0598274	0.059662	0.0611067	0.0593788	0.0602181	0.0610776	0.0606844	0.0631867	0.0602569	0.0628983	0.0626431	0.0600677	0.0619812	0.06165	0.0619604	0.0628345	0.0614293	0.0617747	0.0597321	0.0618511	0.0637287	0.0640046	0.0603212	0.062901	0.0626737	0.0628474	0.0621065	0.0637481	0.062316	0.0640051	0.0606405	0.062143	0.0619647	0.0636057	0.06278	0.0611896	0.0603649	0.0628624	0.0593826	0.0618331	0.0633854	0.0617034	0.0631712
0.0541329	0.0535919	0.0563329	0.0572649	0.057528	0.0578226	0.0606078	0.060808	0.0610315	0.0614607	0.0624364	0.0620097	0.0602774	0.0628974	0.062198	0.0639279	0.0627806	0.0625449	0.0625696	0.0641217	0.0629626	0.0637743	0.061787	0.0631094	0.0630595	0.0610858	0.0619739	0.0598899	0.0610752	0.0626457	0.0626634	0.0623223	0.062815	0.0605981	0.0639965	0.0629096	0.0631476	0.0662463	0.0639732	0.0612638	0.0610692	0.0619532	0.061632	0.0616572	0.0639946	0.0604245	0.064412	0.0604325	0.0635297	0.0616689
0.0560199	0.0549408	0.055188	0.0575332	0.056952	0.0581298	0.0606043	0.0627179	0.0612201	0.0621838	0.0608639	0.0654229	0.0617754	0.0613932	0.0612179	0.064403	0.0635591	0.0649861	0.0624321	0.062536	0.0650357	0.0631115	0.0644545	0.0664853	0.0641002	0.065434	0.064335	0.0617182	0.0636813	0.0624314	0.0641472	0.062428	0.0640405	0.0636121	0.0663257	0.0648012	0.0650138	0.0642414	0.0658645	0.0624678	0.0656854	0.0614694	0.0638338	0.0636995	0.0637328	0.0642475	0.0623165	0.0632313	0.0646165	0.0654853
0.0546349	0.0546603	0.0564103	0.056733	0.0599578	0.0597307	0.0610589	0.0611342	0.0619986	0.0621447	0.0623108	0.0620368	0.0632702	0.0643899	0.0654289	0.0664168	0.0648956	0.0623316	0.064704	0.0645921	0.0641822	0.0602009	0.0634953	0.0614998	0.0644977	0.0653137	0.0635856	0.0673318	0.0658652	0.065695	0.0666133	0.0643738	0.0661491	0.0631506	0.0665288	0.0687641	0.0649903	0.061976	0.0650187	0.063882	0.0621151	0.0636641	0.0642133	0.0642421	0.064811	0.0649518	0.0624838	0.0671373	0.0664097	0.0628101
0.0557864	0.0544032	0.0576331	0.0595438	0.0580135	0.0581197	0.0625555	0.0613907	0.065753	0.0670112	0.0623363	0.0656767	0.0652095	0.0635715	0.0670415	0.06295	0.062954	0.0656198	0.0625349	0.0651113	0.0631354	0.0635468	0.0662091	0.0677783	0.0661905	0.0677817	0.0656537	0.0656556	0.0673201	0.0639998	0.0643517	0.0617382	0.0671175	0.0647585	0.0648569	0.0631436	0.0655428	0.0637505	0.0662815	0.0653231	0.0648803	0.0665782	0.0665704	0.0638055	0.0694307	0.0668348	0.0685559	0.0663466	0.0676769	0.067751
0.0540295	0.0561572	0.0556192	0.0573829	0.0581599	0.0627903	0.0628206	0.0598909	0.0620505	0.0636216	0.064142	0.0640059	0.06386	0.0651862	0.0625333	0.0631571	0.0664548	0.068322	0.0625658	0.0666825	0.0661629	0.0637274	0.0679432	0.0660501	0.0673803	0.0667237	0.0645911	0.0695309	0.0654629	0.0669192	0.0660075	0.0696581	0.0696399	0.0679781	0.0668339	0.0677116	0.0704248	0.0646593	0.0675121	0.0657911	0.0692078	0.0674489	0.0695664	0.0661193	0.066399	0.0694001	0.0684942	0.0697399	0.0671757	0.0660937
0.0527058	0.0543189	0.0553965	0.0567619	0.0592732	0.0618996	0.0628526	0.0607757	0.0635198	0.0654862	0.0636702	0.0650012	0.064679	0.0645507	0.0653412	0.0656378	0.0647171	0.0646608	0.0629263	0.0690411	0.0682785	0.066764	0.065434	0.0692015	0.0709089	0.0663221	0.0671533	0.0672552	0.069735	0.0682967	0.0678995	0.067361	0.0695576	0.0724452	0.0662754	0.0654539	0.0686926	0.0675853	0.0672022	0.0665736	0.0705255	0.0681709	0.068917	0.066138	0.0674186	0.0669871	0.0677199	0.0680229	0.0653024	0.0686352
0.053368	0.0552965	0.0587806	0.0599923	0.0584104	0.0622469	0.065009	0.0616976	0.0659155	0.0666492	0.066418	0.0646422	0.0658389	0.0672431	0.067369	0.0689238	0.0688623	0.0682014	0.0658848	0.0648963	0.0676149	0.0698803	0.0647542	0.0669082	0.0654122	0.0677439	0.070962	0.0697889	0.0645507	0.0683659	0.0670341	0.0691684	0.0698527	0.0692844	0.0688011	0.0676964	0.068269	0.0703653	0.0691775	0.0669495	0.0684552	0.068355	0.0698554	0.0668931	0.0680215	0.0684408	0.0678651	0.0656586	0.0685698	0.0694939
0.0550796	0.055268	0.0566956	0.058382	0.0611743	0.0618345	0.0620131	0.0645223	0.0641128	0.0668397	0.0662433	0.0659261	0.0631331	0.0667467	0.0696757	0.0698502	0.0683546	0.0704298	0.069573	0.0680553	0.069413	0.0717284	0.068321	0.070213	0.0679054	0.0691824	0.0706837	0.067093	0.0689177	0.0697662	0.06763	0.0696932	0.0686768	0.0676437	0.0726391	0.069186	0.0698114	0.0689151	0.0703899	0.0719207	0.0692582	0.071531	0.0719168	0.0696555	0.0690748	0.0689009	0.0677665	0.0692782	0.0717853	0.0696533
0.0532658	0.0548669	0.0569084	0.0614779	0.0603857	0.0634561	0.0646284	0.0658887	0.0652191	0.0704525	0.0679249	0.0674257	0.0671043	0.0691184	0.0685065	0.0691928	0.065969	0.0673009	0.0672999	0.0692228	0.0711232	0.0703355	0.0712976	0.0673719	0.0711294	0.0733398	0.066816	0.0716742	0.0694523	0.0686118	0.0706584	0.0714896	0.0736257	0.0706413	0.0664919	0.0700545	0.0705553	0.0674368	0.0707215	0.0723955	0.070639	0.0705854	0.0699225	0.0690143	0.0731001	0.0725443	0.0714357	0.0729411	0.0729913	0.0724416
0.0534682	0.0545679	0.0572082	0.0585526	0.0635315	0.0622687	0.0639157	0.062919	0.0645767	0.0672294	0.0692285	0.0714772	0.0694605	0.0685228	0.0689748	0.0678369	0.0726894	0.0718187	0.0692886	0.071003	0.069827	0.0726242	0.0704638	0.0691546	0.0706827	0.0712487	0.0703341	0.0711472	0.0717173	0.0712291	0.0711512	0.0697879	0.0718373	0.0729629	0.0731688	0.0700993	0.0702467	0.0688662	0.0730691	0.0740521	0.0738699	0.0696699	0.0705557	0.0717305	0.0711783	0.068847	0.0718196	0.0736024	0.0732816	0.0710087
0.0534009	0.0531982	0.0555575	0.0565766	0.0633235	0.0629854	0.0641161	0.0652449	0.0690525	0.0679817	0.0677453	0.0678702	0.0724824	0.0701884	0.073066	0.0695718	0.0725984	0.0706945	0.071183	0.069855	0.0681727	0.0714827	0.0728194	0.0720017	0.0720879	0.0723444	0.0736982	0.0709214	0.0718539	0.0702489	0.0757624	0.0718241	0.0735853	0.0716384	0.0729397	0.0715016	0.071907	0.072359	0.0747718	0.074385	0.0730753	0.0734684	0.0724047	0.0729909	0.0742568	0.0757613	0.0708445	0.0735322	0.0716496	0.0719328
0.054873	0.0560936	0.055616	0.0584995	0.0610132	0.0645375	0.0631263	0.0666381	0.0660441	0.0672898	0.0711874	0.068202	0.0713638	0.0716273	0.073587	0.0735864	0.0710036	0.0736798	0.0712	0.0726065	0.072137	0.0710038	0.0734256	0.0748586	0.072945	0.0743662	0.0738341	0.072252	0.0726419	0.0728194	0.0750759	0.0765208	0.077684	0.074127	0.0765401	0.0735953	0.0760362	0.0765487	0.0753529	0.074481	0.0743692	0.0751177	0.0741711	0.0767084	0.073703	0.0723537	0.076429	0.0757289	0.0764896	0.076027
0.0548778	0.0549028	0.0572463	0.0570763	0.0643938	0.0661624	0.0664014	0.0674857	0.0711747	0.0686248	0.0689618	0.0691389	0.0688836	0.0685989	0.0744668	0.0756413	0.0731978	0.0733447	0.0707493	0.074005	0.0769182	0.0731073	0.0732267	0.0751263	0.0752409	0.0773169	0.0758956	0.0758815	0.0760379	0.0766375	0.0765052	0.0749371	0.0755431	0.0763844	0.0715555	0.0778232	0.0789809	0.0765504	0.0726835	0.0738581	0.0737454	0.0768844	0.074609	0.0755859	0.0753407	0.0748137	0.0775777	0.0766035	0.0742035	0.0750608
0.0541308	0.0559204	0.0581167	0.0577395	0.0623096	0.0660775	0.0699035	0.0675342	0.06799	0.0678515	0.0727304	0.0712561	0.0730278	0.0742702	0.0755631	0.0738804	0.0744791	0.0762002	0.0745628	0.0729372	0.0782245	0.0749911	0.0733079	0.0747992	0.0758999	0.0737306	0.0743552	0.0789739	0.0786201	0.0790293	0.0751485	0.0767174	0.0799251	0.0741828	0.0792965	0.0798377	0.0739134	0.0765077	0.077955	0.0778961	0.0732878	0.0763186	0.0767492	0.0741174	0.0771504	0.0752464	0.077576	0.0771662	0.0760464	0.0778786
0.0538084	0.0545047	0.0572274	0.0622508	0.0604028	0.0633861	0.0664418	0.0664757	0.0706252	0.0734588	0.0741847	0.0734072	0.0733753	0.0715358	0.0750787	0.0758793	0.074403	0.076994	0.0750611	0.0785691	0.0766444	0.0750383	0.0749407	0.0785486	0.0798139	0.0749786	0.0798968	0.0736941	0.0777563	0.0740961	0.0813945	0.0770867	0.0772506	0.0768914	0.0770012	0.0768718	0.0777301	0.0755438	0.0756313	0.0797868	0.0761136	0.0845658	0.0751776	0.0773781	0.0788949	0.0814575	0.0768871	0.0790208	0.0756032	0.076246
0.0539011	0.0536489	0.0572588	0.0590844	0.0638887	0.0640469	0.0646268	0.0703662	0.0701569	0.0751769	0.0713868	0.0763967	0.0762561	0.0799514	0.0767862	0.0751846	0.0771397	0.0781949	0.0773817	0.0753131	0.0764395	0.0767012	0.0797706	0.07416	0.0799566	0.0785197	0.0801599	0.0768567	0.0809652	0.0799942	0.0757453	0.0813924	0.0778304	0.0750445	0.0801321	0.0809183	0.0783959	0.0766524	0.0830804	0.0820328	0.0782636	0.0865614	0.0801141	0.0842104	0.0816571	0.078804	0.0830576	0.0813094	0.0841737	0.0789756
0.0533221	0.0558853	0.0575135	0.0575658	0.0636334	0.0676627	0.0693977	0.0710721	0.0707153	0.070006	0.073609	0.0754572	0.0752094	0.0767586	0.0801015	0.076182	0.0769144	0.08046	0.077691	0.073685	0.0795153	0.0802531	0.0819558	0.0840754	0.0800043	0.0809037	0.081686	0.0812224	0.080717	0.0825389	0.0839333	0.0810072	0.077547	0.0829993	0.0804377	0.0808489	0.0823584	0.0815407	0.0788231	0.0813844	0.078988	0.0821695	0.0816317	0.0846682	0.0779136	0.0787757	0.079624	0.0796263	0.0806875	0.0796142
0.0519961	0.0543776	0.0572997	0.0622901	0.0612841	0.0653311	0.0683924	0.0708297	0.075182	0.0754045	0.0723414	0.0765933	0.0773395	0.0789865	0.0761733	0.0821345	0.0822919	0.0828197	0.0823033	0.0808404	0.0821444	0.0768565	0.0849774	0.0874944	0.0808167	0.083286	0.0811502	0.0802851	0.0782788	0.0833778	0.0857273	0.0837257	0.0789086	0.0770935	0.084338	0.0830939	0.0841595	0.0854544	0.0849906	0.0813442	0.079735	0.0829032	0.0866226	0.0866266	0.0807984	0.0838853	0.0828829	0.0872785	0.088319	0.0852171
0.053645	0.0540708	0.0574686	0.0613647	0.063495	0.0683069	0.069423	0.0729131	0.0739237	0.076677	0.0764046	0.0724072	0.0777859	0.0799491	0.0784422	0.0803725	0.0777687	0.0827578	0.083861	0.0782712	0.0843832	0.0785243	0.0829651	0.0796895	0.0844422	0.0871697	0.0801137	0.0824663	0.0858165	0.0812029	0.0860063	0.0833567	0.0832378	0.0857298	0.084566	0.0818251	0.0822682	0.0836063	0.0838417	0.0820962	0.0854693	0.0835609	0.0811653	0.0851169	0.0827148	0.0876381	0.0834282	0.0869247	0.0838393	0.0844558
0.0532362	0.0557142	0.0582099	0.0607472	0.0650048	0.0683276	0.0698875	0.0723993	0.0726358	0.0766521	0.077725	0.0747604	0.0779245	0.0817826	0.0802703	0.0774928	0.0835347	0.0815312	0.0841941	0.0855361	0.0836714	0.0860503	0.0858976	0.0847566	0.0839377	0.0885275	0.0826767	0.0888704	0.0837557	0.0831896	0.085936	0.0832256	0.0892715	0.0830455	0.0816452	0.0860035	0.085644	0.0852237	0.0871893	0.085639	0.0877218	0.092301	0.0854382	0.0906372	0.0869406	0.0852004	0.0882565	0.0835138	0.0824086	0.0892362
0.0534417	0.0551066	0.0561983	0.0589969	0.0668992	0.0693829	0.0727516	0.0739438	0.0724198	0.0744651	0.0810558	0.0759534	0.0807447	0.0775204	0.089579	0.0832275	0.0803896	0.0845221	0.0803262	0.082941	0.0853697	0.0867595	0.0878842	0.0872001	0.0865198	0.0844702	0.0881713	0.0847042	0.0879322	0.0874408	0.0901673	0.088403	0.0901786	0.0864268	0.0866558	0.0913782	0.0884237	0.0931646	0.0873515	0.0848928	0.0890572	0.0913191	0.0881775	0.0894379	0.0866179	0.0874369	0.0901125	0.0834601	0.0915141	0.0882839
0.0519622	0.0542081	0.0585815	0.0616526	0.0617237	0.0698301	0.0768515	0.0704223	0.0763475	0.0799146	0.0792259	0.0831097	0.0822586	0.0842866	0.0845643	0.0847607	0.0815023	0.0847173	0.086794	0.0923904	0.0871478	0.0844375	0.0842267	0.0844264	0.0872474	0.0854467	0.0903596	0.0863925	0.0877078	0.0864304	0.0871026	0.0865998	0.0886149	0.0936261	0.0887012	0.089529	0.0851377	0.0893517	0.0869412	0.0924594	0.0895832	0.0871685	0.0912232	0.0883483	0.0903675	0.0894812	0.0926494	0.0903724	0.0896824	0.0906014
0.0524065	0.0556586	0.0579269	0.0613903	0.0658436	0.0708211	0.075862	0.0750428	0.0773335	0.0811754	0.0790511	0.0804201	0.0820292	0.0851165	0.07821	0.0841159	0.0852654	0.0852436	0.0893294	0.0850864	0.0910562	0.0866608	0.0884223	0.0920616	0.0918945	0.091161	0.0900095	0.0886771	0.0903206	0.0947547	0.0901493	0.0903178	0.0906913	0.0897976	0.0973918	0.0931283	0.0903134	0.0918523	0.0906967	0.093333	0.092629	0.0932808	0.0939832	0.0906156	0.0945195	0.0918605	0.0903287	0.0933786	0.0928478	0.0900717
0.052373	0.0543362	0.0582162	0.0621687	0.0651555	0.0721901	0.0759346	0.0769833	0.079869	0.0822597	0.0780455	0.0816273	0.0863376	0.0852438	0.086461	0.0863667	0.0871702	0.0900502	0.0936737	0.0914613	0.0870182	0.0894346	0.0895828	0.0874147	0.0915231	0.0952295	0.0870329	0.0939057	0.0895462	0.0898387	0.0918241	0.0979294	0.0913129	0.092894	0.0948782	0.0929213	0.0905824	0.0916883	0.093369	0.0945619	0.0946994	0.0955193	0.08913	0.0952074	0.0966117	0.091109	0.096611	0.0927877	0.09521	0.0906005
0.0510098	0.0538391	0.0583622	0.0616564	0.0674749	0.0712775	0.0730323	0.079565	0.0768133	0.0790547	0.083257	0.0830538	0.0829158	0.0839095	0.0890469	0.0872443	0.0825944	0.0895822	0.0906971	0.0908707	0.095618	0.0945966	0.0953802	0.0938014	0.0888625	0.0921632	0.0958898	0.0942225	0.0916159	0.0965844	0.0959643	0.0938242	0.0941996	0.0997405	0.100231	0.0940041	0.095968	0.0984603	0.0976834	0.095018	0.0980681	0.0934101	0.0953404	0.0930424	0.0955214	0.0946673	0.0987728	0.100391	0.094148	0.0905989
0.0520184	0.0532686	0.0608796	0.0646072	0.0637967	0.0687215	0.0746485	0.0779494	0.072876	0.082506	0.0834185	0.0930726	0.0859729	0.0903427	0.0936271	0.0912423	0.0886231	0.0906381	0.0918987	0.0925937	0.0901649	0.09203	0.0932535	0.0902159	0.0949427	0.0954004	0.0974605	0.0927285	0.09443	0.0999403	0.103055	0.0943959	0.0962383	0.0966937	0.0974825	0.0992086	0.0981704	0.102104	0.0939339	0.0997237	0.0991881	0.0923136	0.100475	0.0992883	0.0988854	0.0976372	0.100083	0.0961389	0.103	0.10022
0.0522288	0.0541328	0.0581703	0.0638493	0.0675766	0.0688504	0.0744349	0.0749293	0.0775619	0.0852406	0.0820796	0.0890054	0.0893249	0.0878471	0.0847468	0.0851909	0.0906602	0.0899165	0.0947871	0.0967473	0.0961845	0.0971347	0.094578	0.0926101	0.0965927	0.0965061	0.0960472	0.101581	0.0963336	0.0951089	0.0965049	0.100503	0.0965059	0.101064	0.0988826	0.0950331	0.100016	0.100195	0.100843	0.0996234	0.101309	0.0956314	0.103523	0.095576	0.0954211	0.103122	0.097262	0.106311	0.103664	0.0974431
0.0538149	0.0529026	0.0579681	0.0632099	0.0672301	0.0737184	0.0749447	0.0781359	0.085995	0.0846124	0.0873251	0.0881828	0.0877124	0.0897147	0.0904379	0.0911595	0.0967504	0.0934721	0.0988006	0.0981432	0.098874	0.0973872	0.100096	0.0991809	0.0992605	0.0997489	0.09553	0.101311	0.102903	0.102705	0.0996828	0.0984279	0.0991289	0.103693	0.0998741	0.0955057	0.10568	0.103355	0.0993176	0.0965872	0.102472	0.104305	0.0991385	0.103651	0.100657	0.101771	0.0993661	0.104863	0.0996897	0.11048
0.0524048	0.0532849	0.0573739	0.0615884	0.066466	0.073437	0.076906	0.0816082	0.0827124	0.0834333	0.0849925	0.0912585	0.0917572	0.0928015	0.090212	0.0942584	0.0944357	0.101487	0.103279	0.0987259	0.0957679	0.0965543	0.101165	0.0986993	0.10647	0.103053	0.101228	0.100592	0.10223	0.106646	0.104122	0.103637	0.106529	0.107194	0.0998926	0.104596	0.0996695	0.105125	0.102351	0.106398	0.106041	0.111478	0.10354	0.105531	0.105085	0.105077	0.107777	0.107797	0.0999236	0.101186
0.0518007	0.0535286	0.0589176	0.0647416	0.0678801	0.0720133	0.0753279	0.0837362	0.0785897	0.0876225	0.0886586	0.0885426	0.0939981	0.0916487	0.0945737	0.0982277	0.0987231	0.0975213	0.09924	0.108985	0.101375	0.102866	0.100495	0.100011	0.0997588	0.103065	0.103481	0.100153	0.102581	0.102802	0.112909	0.102808	0.112299	0.106809	0.105877	0.109084	0.109947	0.106033	0.109936	0.108914	0.110462	0.106141	0.104168	0.107326	0.107668	0.108395	0.109277	0.106266	0.104	0.108017
0.0516116	0.0548177	0.0570674	0.0620237	0.0706429	0.0752318	0.0782829	0.0817728	0.0865715	0.0896723	0.0858901	0.0887497	0.0979418	0.0947389	0.0991854	0.104525	0.0976402	0.0975026	0.100492	0.102749	0.101878	0.100036	0.101388	0.0989441	0.109444	0.106582	0.108161	0.103206	0.106857	0.10231	0.107115	0.112878	0.104456	0.108171	0.109479	0.107818	0.11022	0.111761	0.114781	0.114479	0.109316	0.106467	0.106793	0.107364	0.10644	0.110795	0.106777	0.11074	0.113943	0.110079
0.0510087	0.0567706	0.0573792	0.061956	0.0730343	0.0792341	0.0772125	0.08193	0.0840484	0.088119	0.0921863	0.0937863	0.095659	0.0929021	0.100377	0.0961265	0.10038	0.106362	0.104783	0.105032	0.105777	0.0990704	0.106307	0.107251	0.106515	0.108218	0.10743	0.110062	0.111348	0.110599	0.111701	0.112542	0.109821	0.109942	0.109613	0.11109	0.112202	0.115786	0.113195	0.109072	0.10806	0.113784	0.114238	0.108984	0.115586	0.114534	0.112929	0.114502	0.116547	0.119558
0.051656	0.0536246	0.0622056	0.0649708	0.0708688	0.0754091	0.0782748	0.0799927	0.0901993	0.0918551	0.0942772	0.0936002	0.100953	0.102616	0.101858	0.0981554	0.109496	0.107701	0.105346	0.104846	0.107535	0.11275	0.107704	0.114567	0.111218	0.105723	0.108588	0.10811	0.11563	0.109614	0.107066	0.112034	0.110957	0.119418	0.109853	0.121861	0.11333	0.118613	0.115652	0.116088	0.115053	0.122718	0.112031	0.11704	0.111678	0.11388	0.121828	0.116895	0.111439	0.122611
0.0522001	0.0551658	0.0579372	0.0639206	0.0700189	0.0743508	0.0826518	0.0832173	0.095867	0.090513	0.0959033	0.0979085	0.0954606	0.101699	0.104026	0.10063	0.103973	0.100465	0.109878	0.109171	0.10617	0.110291	0.118071	0.113581	0.10854	0.103034	0.114903	0.108705	0.119682	0.113129	0.113533	0.116922	0.113744	0.114939	0.119404	0.116633	0.12045	0.127584	0.113599	0.110808	0.118086	0.114759	0.117824	0.118781	0.120034	0.116224	0.111549	0.123556	0.115745	0.120417
0.0522678	0.0545816	0.0592219	0.0661214	0.0683137	0.0758858	0.0819325	0.0867277	0.0907391	0.0900835	0.0934823	0.0966239	0.103097	0.102076	0.102305	0.103247	0.11042	0.107165	0.107927	0.110763	0.109839	0.11177	0.110355	0.113764	0.115533	0.11663	0.120491	0.114964	0.119017	0.114752	0.117691	0.115897	0.117107	0.122138	0.118871	0.117482	0.118529	0.112884	0.122504	0.120117	0.123601	0.122888	0.114335	0.124155	0.114869	0.119016	0.120853	0.117406	0.122854	0.120745
0.0508365	0.0547573	0.0592155	0.0655849	0.0721189	0.0810916	0.0829018	0.0922793	0.0888376	0.086164	0.0985521	0.0999395	0.101008	0.101678	0.0991624	0.10895	0.109697	0.112558	0.111296	0.111677	0.115563	0.116432	0.120312	0.116666	0.11805	0.11292	0.123048	0.121636	0.121142	0.122196	0.124566	0.120279	0.113191	0.129676	0.125666	0.115235	0.121251	0.124275	0.12182	0.120664	0.122076	0.130639	0.118597	0.121771	0.119871	0.121022	0.134538	0.126301	0.128157	0.12125
0.0529676	0.0539659	0.0597345	0.0672083	0.0736665	0.0780145	0.0821044	0.0903735	0.0921633	0.0982901	0.100807	0.1058	0.105613	0.11311	0.107139	0.113434	0.111334	0.118107	0.108638	0.118888	0.113232	0.113973	0.121025	0.122332	0.118535	0.117112	0.118405	0.11847	0.126865	0.118277	0.120317	0.122525	0.123118	0.122917	0.128652	0.126465	0.127749	0.122519	0.120386	0.131464	0.132767	0.131361	0.125459	0.128604	0.127989	0.124845	0.127436	0.128949	0.126107	0.128663
0.0509836	0.0552813	0.0626233	0.0699273	0.0736948	0.0748901	0.0869244	0.0943452	0.0940607	0.0995351	0.103477	0.103371	0.107601	0.111678	0.107056	0.114653	0.113784	0.11687	0.112722	0.117309	0.118468	0.112371	0.118962	0.12244	0.12457	0.128197	0.125683	0.128067	0.123314	0.12571	0.128542	0.123861	0.12964	0.132919	0.127114	0.123776	0.125619	0.128561	0.124771	0.124825	0.127141	0.121406	0.129155	0.129945	0.128743	0.131129	0.12786	0.130439	0.128485	0.129
0.0519158	0.053507	0.0606687	0.0665955	0.0734247	0.0767264	0.085446	0.0902701	0.0912005	0.102623	0.101597	0.105788	0.11029	0.11396	0.112766	0.11228	0.121536	0.116662	0.113566	0.122328	0.117226	0.122151	0.123226	0.120324	0.124965	0.123574	0.123967	0.122113	0.120118	0.127646	0.131876	0.127551	0.125584	0.128517	0.12432	0.125482	0.129681	0.130893	0.132109	0.131478	0.132939	0.138041	0.128222	0.13582	0.139312	0.131656	0.136157	0.130665	0.135783	0.124921
0.0502096	0.0538088	0.0588794	0.0675352	0.0725219	0.0823149	0.0874924	0.0935407	0.101884	0.102466	0.106256	0.109112	0.109134	0.114535	0.117556	0.120524	0.117984	0.121227	0.120086	0.125696	0.122278	0.125193	0.124798	0.12479	0.127365	0.135795	0.130646	0.129111	0.13733	0.128482	0.13217	0.135443	0.130213	0.124984	0.129473	0.138735	0.132189	0.133125	0.135741	0.13212	0.13311	0.137262	0.134248	0.129828	0.136208	0.139848	0.135677	0.142483	0.137264	0.133722
0.0509592	0.052403	0.0592153	0.0692751	0.0752829	0.0799944	0.0865555	0.0989582	0.0974042	0.102334	0.104168	0.111268	0.115043	0.115899	0.116558	0.116735	0.125069	0.125424	0.125987	0.127411	0.127962	0.131255	0.129574	0.134613	0.133607	0.137655	0.133132	0.124607	0.13235	0.130188	0.142642	0.137267	0.139592	0.137566	0.13976	0.134165	0.129345	0.134038	0.137333	0.134753	0.132675	0.139253	0.135951	0.137988	0.139125	0.136151	0.133864	0.132503	0.133526	0.135235
0.052165	0.0557253	0.0588454	0.0682942	0.0793312	0.0851753	0.0902873	0.0902925	0.0975233	0.105386	0.11153	0.112227	0.117061	0.115448	0.124895	0.120303	0.129019	0.131428	0.123773	0.130192	0.127914	0.133371	0.125671	0.130335	0.135714	0.139397	0.138029	0.132729	0.131204	0.132591	0.136062	0.137311	0.135912	0.136183	0.13957	0.13114	0.139752	0.142774	0.138184	0.134071	0.137612	0.140629	0.139934	0.134499	0.138386	0.136621	0.146977	0.147159	0.145072	0.136009
0.0501	0.0530403	0.0588214	0.0694983	0.0761334	0.0830055	0.0913464	0.0961891	0.101528	0.101712	0.110541	0.107986	0.116785	0.119592	0.119097	0.122561	0.125378	0.1294	0.13475	0.136227	0.126159	0.131789	0.133906	0.130608	0.139597	0.141343	0.135636	0.132647	0.140654	0.136763	0.132012	0.131526	0.134404	0.132331	0.12965	0.137618	0.14127	0.143478	0.140957	0.141657	0.135355	0.136213	0.14434	0.142602	0.141308	0.147865	0.135811	0.150119	0.140427	0.146774
0.0509624	0.0536755	0.0605891	0.0667623	0.0775978	0.0820083	0.0828458	0.0987804	0.0996103	0.104691	0.109915	0.109294	0.116812	0.118199	0.124103	0.122028	0.129109	0.130048	0.130203	0.126013	0.134401	0.13609	0.135462	0.130214	0.129897	0.135532	0.134565	0.138257	0.139366	0.143034	0.137747	0.141849	0.145436	0.133968	0.141552	0.141308	0.13206	0.13656	0.141735	0.133908	0.148488	0.141925	0.142667	0.148733	0.138887	0.141459	0.139383	0.13947	0.140026	0.141424
0.0511859	0.0533534	0.0635609	0.071109	0.0780521	0.0856614	0.0937461	0.0958083	0.101546	0.106434	0.113222	0.116365	0.12538	0.122028	0.134004	0.130333	0.129427	0.134109	0.129556	0.136416	0.138104	0.144695	0.142824	0.136939	0.139352	0.139933	0.137462	0.147297	0.135823	0.142522	0.144045	0.139435	0.14553	0.137262	0.14801	0.138798	0.14242	0.145088	0.135523	0.140206	0.140125	0.140105	0.134423	0.149922	0.141108	0.142712	0.139738	0.141963	0.13604	0.144546
0.0511419	0.054236	0.0598392	0.0695338	0.0782084	0.08636	0.0933392	0.0995498	0.102049	0.11172	0.116571	0.118954	0.121052	0.130361	0.127979	0.13089	0.126831	0.132977	0.132698	0.137058	0.135074	0.140027	0.135203	0.136119	0.141538	0.133288	0.140582	0.135299	0.135984	0.137695	0.140481	0.136863	0.146092	0.135981	0.14056	0.134608	0.141657	0.144172	0.139599	0.130604	0.139569	0.136362	0.139461	0.13603	0.135771	0.139688	0.138833	0.130028	0.137124	0.139221
0.0504706	0.0545193	0.059258	0.0703062	0.081547	0.0820328	0.0883201	0.102272	0.107837	0.111861	0.121784	0.118809	0.124821	0.13097	0.131878	0.136174	0.133297	0.133051	0.140769	0.138363	0.138499	0.140365	0.141752	0.138692	0.138273	0.131235	0.138626	0.133859	0.141439	0.127286	0.144301	0.13829	0.141314	0.137226	0.143552	0.137618	0.136	0.134307	0.140691	0.130882	0.140081	0.147795	0.138668	0.137322	0.129396	0.131671	0.140587	0.135153	0.145046	0.14142
0.0496376	0.0538142	0.0620291	0.069956	0.0816392	0.0861341	0.0923412	0.103164	0.102976	0.116283	0.121654	0.122675	0.12512	0.127085	0.134205	0.134504	0.143595	0.13631	0.138046	0.140096	0.144129	0.131861	0.134242	0.13972	0.139855	0.137626	0.136278	0.138792	0.138854	0.146907	0.139744	0.133791	0.1396	0.139933	0.138396	0.13819	0.13682	0.140856	0.136648	0.138	0.139337	0.149467	0.134672	0.135801	0.12789	0.135353	0.145241	0.129722	0.136371	0.132618
0.0520276	0.0529847	0.0617269	0.0707804	0.0797017	0.0854212	0.0970953	0.102673	0.107525	0.117232	0.120714	0.125234	0.13206	0.130975	0.138524	0.131313	0.137479	0.13798	0.137118	0.132532	0.136063	0.135751	0.137907	0.132946	0.134606	0.133111	0.145664	0.13388	0.138792	0.141048	0.13917	0.13981	0.141637	0.132707	0.143651	0.140289	0.147292	0.141613	0.141022	0.131891	0.142396	0.135817	0.136028	0.135577	0.138325	0.125151	0.140552	0.131954	0.143522	0.139498
0.0516348	0.0544495	0.0621611	0.0737445	0.0809736	0.0931422	0.10298	0.106158	0.111621	0.11536	0.119521	0.124638	0.127221	0.131352	0.135978	0.132911	0.139095	0.137886	0.141	0.135159	0.14148	0.147091	0.143184	0.137917	0.132435	0.13506	0.140516	0.139661	0.137389	0.140903	0.129707	0.138014	0.132029	0.133626	0.134434	0.137879	0.131764	0.120965	0.134262	0.123832	0.142325	0.14379	0.143284	0.134034	0.128314	0.143651	0.140918	0.127771	0.140356	0.146281
0.050993	0.0555157	0.0622373	0.0700903	0.0867394	0.0928631	0.100014	0.10547	0.116894	0.120018	0.128652	0.130055	0.133705	0.12691	0.13645	0.129557	0.136608	0.144485	0.125975	0.132551	0.135606	0.141164	0.134816	0.139653	0.140399	0.131043	0.129701	0.140445	0.1336	0.137378	0.136887	0.133787	0.139732	0.130798	0.137527	0.13704	0.132735	0.130975	0.133884	0.134115	0.141026	0.129992	0.122333	0.133379	0.124914	0.131974	0.129839	0.12978	0.125499	0.131552
0.0501095	0.0546206	0.061538	0.0744944	0.0803786	0.0930633	0.101689	0.103183	0.117375	0.115957	0.136057	0.129415	0.124018	0.134144	0.135634	0.137798	0.134451	0.137781	0.131913	0.131407	0.135707	0.130727	0.129486	0.131571	0.136356	0.127972	0.124697	0.140003	0.137016	0.125818	0.126419	0.12328	0.134837	0.141191	0.132003	0.119541	0.118508	0.131939	0.125669	0.123341	0.136939	0.129104	0.111058	0.117524	0.122014	0.122097	0.117701	0.133317	0.116665	0.127585
0.0508024	0.0557857	0.0642251	0.0699444	0.0784764	0.098375	0.0969457	0.109229	0.120071	0.121916	0.129497	0.133606	0.131187	0.134001	0.141199	0.131277	0.138111	0.140364	0.130905	0.134818	0.126933	0.135298	0.134053	0.129913	0.139392	0.126844	0.121491	0.135183	0.137954	0.133208	0.132651	0.123519	0.124585	0.126013	0.14046	0.133207	0.124198	0.12413	0.122725	0.125885	0.126504	0.125138	0.124195	0.123328	0.127696	0.120767	0.133371	0.119345	0.111564	0.126753
0.0514261	0.0544225	0.0643862	0.073471	0.0805899	0.0962731	0.103469	0.110366	0.118303	0.125459	0.131624	0.141968	0.138163	0.128799	0.132117	0.137781	0.127102	0.140103	0.137151	0.135287	0.134453	0.13211	0.132037	0.144575	0.131761	0.131285	0.119793	0.115998	0.122246	0.128627	0.127786	0.115958	0.136226	0.121277	0.109102	0.116464	0.112345	0.111796	0.10359	0.100306	0.118249	0.119851	0.110977	0.108258	0.122389	0.108312	0.119356	0.118709	0.0996571	0.114976
0.0517563	0.0564518	0.0643509	0.0720705	0.0815437	0.0983885	0.104292	0.11207	0.124623	0.125174	0.131992	0.13499	0.136446	0.138798	0.139605	0.136168	0.13492	0.128936	0.137351	0.127005	0.135202	0.125478	0.135859	0.136837	0.133951	0.131053	0.127743	0.125285	0.118392	0.119148	0.11628	0.123603	0.132384	0.115785	0.1111	0.112042	0.12005	0.108597	0.123592	0.107742	0.11834	0.113929	0.108938	0.105688	0.1201	0.110379	0.0997943	0.101569	0.108784	0.102771
0.0509298	0.0533479	0.0623889	0.0747773	0.0877816	0.095438	0.110589	0.117395	0.125369	0.128717	0.126163	0.129445	0.135155	0.136995	0.131719	0.138782	0.134972	0.133901	0.128259	0.139157	0.135507	0.128802	0.131429	0.113583	0.121422	0.112453	0.112938	0.116559	0.112659	0.112055	0.114074	0.110924	0.117231	0.11959	0.114483	0.106282	0.123328	0.104269	0.104461	0.111348	0.115616	0.114635	0.10481	0.0951997	0.1134	0.111532	0.100588	0.0954155	0.109522	0.109237
0.0513045	0.0554286	0.06322	0.0774824	0.090247	0.095905	0.109542	0.115703	0.119398	0.130247	0.131864	0.12893	0.136763	0.134446	0.145512	0.140562	0.134033	0.133248	0.123478	0.132401	0.118196	0.120169	0.110149	0.114366	0.116264	0.110664	0.114371	0.111649	0.11601	0.106661	0.105471	0.101611	0.110388	0.0992473	0.119616	0.111107	0.0975211	0.114273	0.116394	0.10268	0.105606	0.110252	0.097752	0.112964	0.109688	0.0986811	0.107194	0.0985529	0.106928	0.100748
0.0504048	0.0538422	0.065164	0.0768306	0.0831201	0.0966532	0.106648	0.118081	0.129105	0.132616	0.128404	0.145165	0.128596	0.13434	0.129469	0.139079	0.133119	0.124364	0.138927	0.121138	0.116077	0.12699	0.120339	0.114522	0.113706	0.110309	0.118645	0.108535	0.1148	0.106707	0.108332	0.105163	0.104768	0.0963232	0.110481	0.0925561	0.10487	0.111978	0.103776	0.101225	0.0977489	0.100724	0.0929506	0.0890071	0.0894301	0.0998881	0.0857776	0.0875277	0.090189	0.0919146
0.0509384	0.0551546	0.0639819	0.0748789	0.0933437	0.0985411	0.110639	0.119843	0.121669	0.133785	0.138156	0.135612	0.129846	0.139367	0.13265	0.120837	0.125724	0.118829	0.119594	0.123285	0.124741	0.123393	0.115656	0.0986652	0.100414	0.12021	0.108238	0.099266	0.111998	0.0974512	0.0999775	0.100656	0.102366	0.103557	0.0969155	0.0966315	0.0884168	0.107788	0.109427	0.0995478	0.101312	0.0906006	0.0937173	0.094605	0.0876351	0.0923275	0.0871777	0.10137	0.0974389	0.0933265
0.0496407	0.0555305	0.0628835	0.0800107	0.0891191	0.0998988	0.109612	0.122111	0.134596	0.133845	0.131089	0.13996	0.129813	0.128548	0.119324	0.133801	0.122329	0.121748	0.111335	0.115637	0.116385	0.10883	0.107739	0.102786	0.101785	0.0993109	0.0929445	0.0986021	0.104215	0.0942855	0.0900939	0.103554	0.094625	0.0976364	0.0906004	0.104212	0.0883049	0.0855152	0.0869091	0.0919431	0.0977053	0.0848798	0.0882889	0.080568	0.0957083	0.0782695	0.0908396	0.0849708	0.091166	0.0915134
0.050621	0.0538023	0.0663178	0.0756658	0.0923091	0.0992382	0.111963	0.116907	0.128067	0.131672	0.13433	0.124798	0.126919	0.139731	0.141642	0.11551	0.107548	0.111294	0.118612	0.10548	0.10631	0.105693	0.11324	0.100253	0.0913587	0.0902254	0.102973	0.0959915	0.0945415	0.0957171	0.0920132	0.10676	0.087407	0.0898993	0.0998557	0.0889446	0.088249	0.0965041	0.0827206	0.0878147	0.0887544	0.0866034	0.090557	0.0808835	0.0885511	0.0834934	0.0869169	0.0894046	0.0916023	0.0822391
0.0492006	0.054714	0.064646	0.0789285	0.0920275	0.104539	0.110155	0.126214	0.131931	0.130948	0.13944	0.13076	0.128216	0.137761	0.122113	0.111415	0.11056	0.120303	0.114156	0.116938	0.112282	0.0920567	0.089313	0.109078	0.093318	0.0924217	0.0974255	0.0976349	0.0962411	0.106339	0.103069	0.0914883	0.0830141	0.096301	0.0935702	0.0913917	0.0793777	0.0818864	0.078761	0.0846378	0.0838983	0.0866022	0.0826022	0.0754955	0.0821604	0.0838183	0.0776636	0.0778745	0.0831545	0.0896654
0.0488973	0.0548909	0.0661111	0.0767865	0.0898714	0.107442	0.119134	0.12912	0.129705	0.132806	0.136395	0.135643	0.139008	0.120361	0.12296	0.105512	0.116664	0.11383	0.0995281	0.099816	0.101183	0.08734	0.098381	0.0964365	0.0893624	0.0827542	0.0880232	0.0974858	0.0868312	0.0914973	0.0911168	0.0911854	0.0858412	0.0906717	0.0847222	0.079361	0.077214	0.0831154	0.0827692	0.0794887	0.0712904	0.0872231	0.0747965	0.0779227	0.0774055	0.0762575	0.079925	0.0705839	0.0773876	0.072337
0.0493511	0.056306	0.0668555	0.0784383	0.0948853	0.106771	0.117225	0.121021	0.135606	0.140023	0.130092	0.125315	0.126751	0.117811	0.120374	0.117918	0.105985	0.0995817	0.100455	0.103211	0.0906738	0.0949682	0.0949101	0.105444	0.0948086	0.0906948	0.0918034	0.0940035	0.0961392	0.0821848	0.0845012	0.0846605	0.0962547	0.0773145	0.0775419	0.0766708	0.0782664	0.0893755	0.0805848	0.0747755	0.0753161	0.0785546	0.0791414	0.0836184	0.0732732	0.0792819	0.0730378	0.0736366	0.0715131	0.0711372
0.0518002	0.0539256	0.0646967	0.0802161	0.0935828	0.108672	0.116212	0.122098	0.137174	0.125768	0.133082	0.119811	0.115619	0.134085	0.122668	0.125454	0.090685	0.0960801	0.099732	0.0981569	0.0948978	0.0816356	0.0974277	0.0958426	0.0833405	0.0896056	0.0854293	0.0791156	0.0841164	0.0775271	0.0849858	0.0801824	0.078377	0.0756827	0.0743943	0.0762158	0.076414	0.0716492	0.0750118	0.0757132	0.0751899	0.0793497	0.0694066	0.0739534	0.0694357	0.0733159	0.0746828	0.0652887	0.0712048	0.071805
0.0504856	0.0566143	0.0666634	0.0808317	0.0929719	0.10538	0.121541	0.127614	0.132777	0.126304	0.137105	0.122046	0.120445	0.129238	0.115312	0.108189	0.0984549	0.0987624	0.10164	0.1006	0.0919836	0.0882243	0.0851138	0.0798948	0.0901496	0.0814015	0.0759987	0.0837332	0.0796362	0.0768216	0.0743955	0.0778525	0.0744532	0.0818947	0.0790654	0.0775063	0.0760308	0.0800879	0.0684276	0.0728444	0.0729588	0.0697543	0.0729837	0.0704033	0.069619	0.0809073	0.0672661	0.0681384	0.0696631	0.0658424
0.0486158	0.0534684	0.0672273	0.0855784	0.0945599	0.11364	0.116402	0.124378	0.137453	0.129128	0.126987	0.124131	0.110883	0.115485	0.106723	0.105615	0.0981796	0.102847	0.0957178	0.0921307	0.0846238	0.0850141	0.0819208	0.086207	0.0829052	0.0760682	0.0844396	0.0761098	0.0744565	0.077469	0.0771583	0.0737735	0.0751696	0.0761266	0.0713053	0.067024	0.0706075	0.0761247	0.0758243	0.074655	0.0712237	0.0706159	0.0660797	0.0689952	0.0683549	0.0659637	0.0678762	0.0721688	0.0687009	0.067296
0.0505248	0.0546615	0.0657565	0.0791671	0.0939696	0.11255	0.119898	0.125783	0.135002	0.129226	0.123892	0.118604	0.117638	0.109738	0.106499	0.0931374	0.0983015	0.0958722	0.0871403	0.0904158	0.0864701	0.0866662	0.0825514	0.075649	0.0890943	0.081089	0.0810841	0.0789783	0.0798179	0.0803867	0.0735979	0.0722951	0.0757426	0.0672221	0.0681587	0.0712605	0.0682477	0.0673656	0.0674593	0.0696335	0.0676218	0.0786281	0.0671355	0.0663163	0.0680491	0.0663724	0.0658799	0.066137	0.0607849	0.0645775
0.0490323	0.0554183	0.065725	0.0826426	0.0966057	0.11169	0.122458	0.125789	0.134915	0.127873	0.137492	0.120422	0.121375	0.111095	0.093211	0.0995937	0.0885041	0.0887577	0.0873039	0.08704	0.0831295	0.0806886	0.081598	0.0795264	0.0813916	0.0757513	0.075535	0.0781823	0.078928	0.079547	0.0727443	0.0774987	0.0722652	0.07386	0.0704259	0.0697227	0.0668186	0.0652464	0.0694929	0.068562	0.0675312	0.0676417	0.0656419	0.0682756	0.0629476	0.0635462	0.0661466	0.0644559	0.0650407	0.0643954
0.0490303	0.0545343	0.068724	0.0839382	0.0972853	0.117009	0.124104	0.139515	0.132397	0.132472	0.111648	0.13097	0.106147	0.103452	0.0948204	0.091734	0.0863332	0.0873967	0.0824168	0.0824369	0.0780614	0.0770182	0.0790602	0.0709666	0.0763368	0.0886247	0.0739255	0.0678286	0.0701702	0.0737969	0.0653676	0.0715335	0.0688146	0.0672763	0.064498	0.0723543	0.0679057	0.0668464	0.0675409	0.0646131	0.064013	0.0662389	0.0615141	0.0646207	0.0632299	0.0638737	0.0646	0.0614416	0.0634957	0.0604831
[truncated: 9 more columns]
