# Supplementary material for: Biophysical mechanism underlying compensatory preservation of neural synchrony over the adult lifespan
Source: Commun Biol. 2022 Jun 9;5:567. doi: 10.1038/s42003-022-03489-4 (PMC9184644; doi:10.1038/s42003-022-03489-4)
Supplement: Supplementary file 4 — Supplementary Data 1 [file 42003_2022_3489_MOESM4_ESM.zip › SuppData/Fig4f_10.xlsx]

## Sheet: Sheet1
0	0.008	0.007	0.006	0.006	0.003	0.003	0.003	0.005	0.005	0.008	0.005	0.01	0.002	0.004	0.007	0.006	0.009	0.008	0.005	0.004	0.006	0.005	0.005	0.009	0.009	0.009	0.005	0.003	0.003	0.012	0.007	0.002	0.005	0.011	0.009	0.011	0.007	0.01	0.009	0.01	0.011	0.006	0.009	0.011	0.007	0.01	0.011	0.008	0.008
0.008	0	0.003	0.01	0.007	0.008	0.009	0.008	0.006	0.011	0.005	0.009	0.005	0.008	0.007	0.005	0.004	0.006	0.005	0.01	0.006	0.004	0.004	0.007	0.003	0.004	0.002	0.008	0.006	0.007	0.006	0.007	0.006	0.004	0.008	0.001	0.005	0.01	0.007	0.009	0.009	0.009	0.006	0.011	0.005	0.009	0.005	0.009	0.007	0.005
0.007	0.003	0	0.01	0.008	0.008	0.008	0.008	0.007	0.011	0.006	0.009	0.007	0.007	0.007	0.005	0.003	0.006	0.005	0.01	0.004	0.004	0.002	0.007	0.006	0.004	0.003	0.007	0.006	0.005	0.008	0.008	0.005	0.005	0.011	0.005	0.007	0.011	0.01	0.011	0.011	0.012	0.008	0.012	0.009	0.01	0.008	0.011	0.01	0.006
0.006	0.01	0.01	0	0.009	0.006	0.004	0.007	0.004	0.003	0.012	0.003	0.012	0.008	0.006	0.006	0.01	0.013	0.012	0.001	0.007	0.006	0.008	0.003	0.012	0.013	0.011	0.004	0.008	0.006	0.015	0.011	0.007	0.008	0.007	0.01	0.011	0.002	0.01	0.007	0.006	0.009	0.004	0.004	0.012	0.004	0.012	0.009	0.007	0.007
0.006	0.007	0.008	0.009	0	0.004	0.009	0.004	0.006	0.009	0.004	0.007	0.005	0.004	0.003	0.009	0.005	0.005	0.005	0.008	0.008	0.007	0.007	0.009	0.006	0.007	0.008	0.01	0.004	0.007	0.008	0.002	0.004	0.003	0.01	0.007	0.01	0.01	0.005	0.007	0.011	0.008	0.007	0.01	0.007	0.008	0.006	0.009	0.006	0.01
0.003	0.008	0.008	0.006	0.004	0	0.005	0.002	0.004	0.005	0.008	0.003	0.009	0.003	0.002	0.008	0.007	0.009	0.008	0.005	0.007	0.007	0.007	0.006	0.009	0.01	0.01	0.007	0.004	0.005	0.011	0.006	0.003	0.005	0.009	0.009	0.011	0.007	0.008	0.007	0.009	0.009	0.006	0.008	0.01	0.006	0.009	0.009	0.006	0.009
0.003	0.009	0.008	0.004	0.009	0.005	0	0.006	0.004	0.004	0.011	0.004	0.012	0.006	0.006	0.005	0.008	0.011	0.01	0.004	0.004	0.006	0.006	0.003	0.011	0.011	0.009	0.003	0.006	0.003	0.014	0.01	0.005	0.007	0.01	0.01	0.011	0.005	0.011	0.009	0.009	0.011	0.006	0.008	0.012	0.007	0.012	0.011	0.009	0.007
0.003	0.008	0.008	0.007	0.004	0.002	0.006	0	0.006	0.006	0.007	0.005	0.008	0.001	0.003	0.009	0.006	0.008	0.007	0.006	0.007	0.007	0.007	0.007	0.009	0.009	0.009	0.008	0.003	0.005	0.011	0.005	0.003	0.004	0.011	0.009	0.012	0.008	0.008	0.009	0.011	0.01	0.007	0.01	0.01	0.007	0.009	0.011	0.008	0.01
0.005	0.006	0.007	0.004	0.006	0.004	0.004	0.006	0	0.005	0.008	0.003	0.009	0.006	0.004	0.004	0.007	0.009	0.009	0.004	0.005	0.003	0.005	0.002	0.008	0.009	0.007	0.004	0.006	0.005	0.011	0.008	0.004	0.005	0.006	0.007	0.008	0.004	0.007	0.006	0.006	0.007	0.002	0.006	0.009	0.004	0.009	0.007	0.005	0.005
0.005	0.011	0.011	0.003	0.009	0.005	0.004	0.006	0.005	0	0.012	0.003	0.013	0.006	0.006	0.008	0.011	0.013	0.012	0.002	0.008	0.008	0.009	0.005	0.013	0.013	0.012	0.005	0.008	0.006	0.015	0.01	0.007	0.008	0.009	0.011	0.013	0.004	0.011	0.008	0.008	0.01	0.006	0.006	0.013	0.005	0.013	0.01	0.008	0.009
0.008	0.005	0.006	0.012	0.004	0.008	0.011	0.007	0.008	0.012	0	0.01	0.002	0.007	0.006	0.009	0.004	0.002	0.003	0.011	0.008	0.007	0.007	0.01	0.003	0.004	0.006	0.011	0.006	0.009	0.004	0.003	0.006	0.004	0.011	0.005	0.009	0.012	0.006	0.009	0.012	0.01	0.009	0.013	0.005	0.01	0.003	0.01	0.008	0.01
0.005	0.009	0.009	0.003	0.007	0.003	0.004	0.005	0.003	0.003	0.01	0	0.011	0.005	0.004	0.007	0.009	0.011	0.01	0.002	0.007	0.006	0.008	0.004	0.011	0.011	0.01	0.005	0.006	0.006	0.013	0.009	0.005	0.007	0.007	0.009	0.01	0.004	0.008	0.006	0.007	0.008	0.004	0.005	0.011	0.003	0.011	0.008	0.006	0.008
0.01	0.005	0.007	0.012	0.005	0.009	0.012	0.008	0.009	0.013	0.002	0.011	0	0.008	0.007	0.01	0.005	0.003	0.004	0.012	0.009	0.008	0.008	0.011	0.002	0.004	0.006	0.012	0.007	0.01	0.003	0.004	0.007	0.005	0.01	0.005	0.008	0.012	0.006	0.009	0.012	0.009	0.009	0.013	0.003	0.011	0.002	0.009	0.008	0.01
0.002	0.008	0.007	0.008	0.004	0.003	0.006	0.001	0.006	0.006	0.007	0.005	0.008	0	0.003	0.008	0.005	0.007	0.007	0.007	0.006	0.007	0.006	0.007	0.009	0.008	0.009	0.007	0.002	0.004	0.01	0.005	0.002	0.004	0.011	0.009	0.011	0.009	0.009	0.009	0.011	0.011	0.007	0.01	0.01	0.008	0.009	0.011	0.008	0.009
0.004	0.007	0.007	0.006	0.003	0.002	0.006	0.003	0.004	0.006	0.006	0.004	0.007	0.003	0	0.007	0.006	0.007	0.007	0.006	0.006	0.006	0.006	0.006	0.007	0.008	0.008	0.007	0.003	0.006	0.01	0.005	0.003	0.003	0.008	0.007	0.01	0.007	0.006	0.006	0.009	0.007	0.005	0.008	0.008	0.005	0.008	0.008	0.005	0.008
0.007	0.005	0.005	0.006	0.009	0.008	0.005	0.009	0.004	0.008	0.009	0.007	0.01	0.008	0.007	0	0.007	0.01	0.009	0.007	0.004	0.002	0.004	0.003	0.009	0.009	0.005	0.004	0.007	0.005	0.011	0.01	0.006	0.007	0.008	0.006	0.006	0.007	0.01	0.009	0.007	0.01	0.005	0.009	0.01	0.007	0.01	0.009	0.008	0.002
0.006	0.004	0.003	0.01	0.005	0.007	0.008	0.006	0.007	0.011	0.004	0.009	0.005	0.005	0.006	0.007	0	0.003	0.002	0.01	0.005	0.006	0.004	0.009	0.004	0.003	0.005	0.009	0.004	0.006	0.006	0.005	0.004	0.003	0.011	0.005	0.009	0.011	0.009	0.01	0.012	0.011	0.008	0.013	0.008	0.01	0.006	0.011	0.009	0.008
0.009	0.006	0.006	0.013	0.005	0.009	0.011	0.008	0.009	0.013	0.002	0.011	0.003	0.007	0.007	0.01	0.003	0	0.002	0.012	0.008	0.008	0.007	0.011	0.004	0.003	0.006	0.012	0.006	0.009	0.004	0.004	0.006	0.004	0.012	0.007	0.01	0.013	0.008	0.011	0.014	0.012	0.01	0.014	0.007	0.012	0.005	0.012	0.01	0.011
0.008	0.005	0.005	0.012	0.005	0.008	0.01	0.007	0.009	0.012	0.003	0.01	0.004	0.007	0.007	0.009	0.002	0.002	0	0.012	0.007	0.007	0.006	0.01	0.004	0.002	0.005	0.011	0.005	0.008	0.005	0.004	0.006	0.004	0.012	0.006	0.009	0.013	0.009	0.011	0.013	0.011	0.009	0.014	0.007	0.011	0.005	0.012	0.009	0.01
0.005	0.01	0.01	0.001	0.008	0.005	0.004	0.006	0.004	0.002	0.011	0.002	0.012	0.007	0.006	0.007	0.01	0.012	0.012	0	0.008	0.007	0.008	0.004	0.012	0.013	0.011	0.005	0.008	0.006	0.014	0.01	0.007	0.008	0.008	0.01	0.011	0.003	0.009	0.007	0.007	0.008	0.004	0.004	0.012	0.003	0.012	0.009	0.007	0.008
0.004	0.006	0.004	0.007	0.008	0.007	0.004	0.007	0.005	0.008	0.008	0.007	0.009	0.006	0.006	0.004	0.005	0.008	0.007	0.008	0	0.004	0.002	0.005	0.008	0.007	0.006	0.004	0.005	0.002	0.011	0.009	0.004	0.005	0.01	0.007	0.009	0.008	0.011	0.01	0.009	0.011	0.006	0.01	0.01	0.009	0.01	0.011	0.009	0.005
0.006	0.004	0.004	0.006	0.007	0.007	0.006	0.007	0.003	0.008	0.007	0.006	0.008	0.007	0.006	0.002	0.006	0.008	0.007	0.007	0.004	0	0.003	0.004	0.007	0.007	0.004	0.005	0.006	0.005	0.009	0.008	0.005	0.005	0.007	0.004	0.005	0.007	0.008	0.007	0.007	0.008	0.004	0.008	0.008	0.006	0.008	0.008	0.006	0.003
0.005	0.004	0.002	0.008	0.007	0.007	0.006	0.007	0.005	0.009	0.007	0.008	0.008	0.006	0.006	0.004	0.004	0.007	0.006	0.008	0.002	0.003	0	0.005	0.007	0.006	0.004	0.005	0.005	0.003	0.009	0.008	0.004	0.004	0.01	0.005	0.008	0.009	0.01	0.01	0.01	0.011	0.006	0.011	0.009	0.009	0.009	0.011	0.009	0.005
0.005	0.007	0.007	0.003	0.009	0.006	0.003	0.007	0.002	0.005	0.01	0.004	0.011	0.007	0.006	0.003	0.009	0.011	0.01	0.004	0.005	0.004	0.005	0	0.01	0.01	0.008	0.002	0.007	0.005	0.013	0.01	0.006	0.007	0.007	0.008	0.008	0.004	0.01	0.008	0.006	0.009	0.003	0.006	0.011	0.005	0.011	0.009	0.007	0.004
0.009	0.003	0.006	0.012	0.006	0.009	0.011	0.009	0.008	0.013	0.003	0.011	0.002	0.009	0.007	0.009	0.004	0.004	0.004	0.012	0.008	0.007	0.007	0.01	0	0.003	0.004	0.011	0.007	0.009	0.003	0.005	0.007	0.005	0.01	0.004	0.007	0.012	0.007	0.009	0.011	0.009	0.009	0.013	0.004	0.011	0.002	0.009	0.008	0.009
0.009	0.004	0.004	0.013	0.007	0.01	0.011	0.009	0.009	0.013	0.004	0.011	0.004	0.008	0.008	0.009	0.003	0.003	0.002	0.013	0.007	0.007	0.006	0.01	0.003	0	0.004	0.011	0.007	0.008	0.004	0.006	0.007	0.005	0.012	0.005	0.008	0.013	0.009	0.011	0.013	0.012	0.01	0.014	0.006	0.012	0.005	0.012	0.01	0.009
0.009	0.002	0.003	0.011	0.008	0.01	0.009	0.009	0.007	0.012	0.006	0.01	0.006	0.009	0.008	0.005	0.005	0.006	0.005	0.011	0.006	0.004	0.004	0.008	0.004	0.004	0	0.008	0.007	0.007	0.006	0.008	0.007	0.006	0.01	0.003	0.005	0.011	0.009	0.01	0.01	0.01	0.008	0.012	0.007	0.01	0.006	0.01	0.009	0.006
0.005	0.008	0.007	0.004	0.01	0.007	0.003	0.008	0.004	0.005	0.011	0.005	0.012	0.007	0.007	0.004	0.009	0.012	0.011	0.005	0.004	0.005	0.005	0.002	0.011	0.011	0.008	0	0.007	0.004	0.014	0.011	0.006	0.008	0.009	0.009	0.009	0.005	0.011	0.009	0.007	0.011	0.005	0.007	0.012	0.006	0.012	0.01	0.009	0.005
0.003	0.006	0.006	0.008	0.004	0.004	0.006	0.003	0.006	0.008	0.006	0.006	0.007	0.002	0.003	0.007	0.004	0.006	0.005	0.008	0.005	0.006	0.005	0.007	0.007	0.007	0.007	0.007	0	0.004	0.009	0.005	0.001	0.002	0.011	0.007	0.01	0.009	0.009	0.009	0.011	0.01	0.007	0.011	0.009	0.008	0.008	0.011	0.008	0.009
0.003	0.007	0.005	0.006	0.007	0.005	0.003	0.005	0.005	0.006	0.009	0.006	0.01	0.004	0.006	0.005	0.006	0.009	0.008	0.006	0.002	0.005	0.003	0.005	0.009	0.008	0.007	0.004	0.004	0	0.012	0.008	0.003	0.005	0.011	0.008	0.01	0.008	0.011	0.01	0.01	0.011	0.006	0.01	0.011	0.008	0.011	0.012	0.009	0.007
0.012	0.006	0.008	0.015	0.008	0.011	0.014	0.011	0.011	0.015	0.004	0.013	0.003	0.01	0.01	0.011	0.006	0.004	0.005	0.014	0.011	0.009	0.009	0.013	0.003	0.004	0.006	0.014	0.009	0.012	0	0.006	0.009	0.007	0.012	0.006	0.009	0.015	0.008	0.012	0.014	0.011	0.011	0.015	0.005	0.013	0.003	0.011	0.01	0.011
0.007	0.007	0.008	0.011	0.002	0.006	0.01	0.005	0.008	0.01	0.003	0.009	0.004	0.005	0.005	0.01	0.005	0.004	0.004	0.01	0.009	0.008	0.008	0.01	0.005	0.006	0.008	0.011	0.005	0.008	0.006	0	0.005	0.004	0.011	0.007	0.01	0.011	0.006	0.009	0.012	0.009	0.009	0.012	0.006	0.009	0.005	0.01	0.007	0.011
0.002	0.006	0.005	0.007	0.004	0.003	0.005	0.003	0.004	0.007	0.006	0.005	0.007	0.002	0.003	0.006	0.004	0.006	0.006	0.007	0.004	0.005	0.004	0.006	0.007	0.007	0.007	0.006	0.001	0.003	0.009	0.005	0	0.002	0.01	0.007	0.009	0.008	0.008	0.009	0.01	0.01	0.006	0.01	0.009	0.007	0.008	0.01	0.007	0.007
0.005	0.004	0.005	0.008	0.003	0.005	0.007	0.004	0.005	0.008	0.004	0.007	0.005	0.004	0.003	0.007	0.003	0.004	0.004	0.008	0.005	0.005	0.004	0.007	0.005	0.005	0.006	0.008	0.002	0.005	0.007	0.004	0.002	0	0.009	0.005	0.008	0.009	0.007	0.008	0.01	0.009	0.006	0.01	0.007	0.008	0.006	0.009	0.007	0.007
0.011	0.008	0.011	0.007	0.01	0.009	0.01	0.011	0.006	0.009	0.011	0.007	0.01	0.011	0.008	0.008	0.011	0.012	0.012	0.008	0.01	0.007	0.01	0.007	0.01	0.012	0.01	0.009	0.011	0.011	0.012	0.011	0.01	0.009	0	0.008	0.006	0.006	0.006	0.003	0.003	0.003	0.004	0.005	0.008	0.005	0.009	0.002	0.004	0.006
0.009	0.001	0.005	0.01	0.007	0.009	0.01	0.009	0.007	0.011	0.005	0.009	0.005	0.009	0.007	0.006	0.005	0.007	0.006	0.01	0.007	0.004	0.005	0.008	0.004	0.005	0.003	0.009	0.007	0.008	0.006	0.007	0.007	0.005	0.008	0	0.003	0.01	0.007	0.008	0.009	0.008	0.006	0.011	0.005	0.009	0.005	0.008	0.007	0.005
0.011	0.005	0.007	0.011	0.01	0.011	0.011	0.012	0.008	0.013	0.009	0.01	0.008	0.011	0.01	0.006	0.009	0.01	0.009	0.011	0.009	0.005	0.008	0.008	0.007	0.008	0.005	0.009	0.01	0.01	0.009	0.01	0.009	0.008	0.006	0.003	0	0.01	0.008	0.008	0.007	0.008	0.007	0.01	0.006	0.009	0.007	0.007	0.007	0.005
0.007	0.01	0.011	0.002	0.01	0.007	0.005	0.008	0.004	0.004	0.012	0.004	0.012	0.009	0.007	0.007	0.011	0.013	0.013	0.003	0.008	0.007	0.009	0.004	0.012	0.013	0.011	0.005	0.009	0.008	0.015	0.011	0.008	0.009	0.006	0.01	0.01	0	0.01	0.006	0.004	0.008	0.004	0.003	0.012	0.003	0.012	0.008	0.007	0.006
0.01	0.007	0.01	0.01	0.005	0.008	0.011	0.008	0.007	0.011	0.006	0.008	0.006	0.009	0.006	0.01	0.009	0.008	0.009	0.009	0.011	0.008	0.01	0.01	0.007	0.009	0.009	0.011	0.009	0.011	0.008	0.006	0.008	0.007	0.006	0.007	0.008	0.01	0	0.004	0.009	0.004	0.007	0.009	0.004	0.007	0.005	0.004	0.003	0.009
0.009	0.009	0.011	0.007	0.007	0.007	0.009	0.009	0.006	0.008	0.009	0.006	0.009	0.009	0.006	0.009	0.01	0.011	0.011	0.007	0.01	0.007	0.01	0.008	0.009	0.011	0.01	0.009	0.009	0.01	0.012	0.009	0.009	0.008	0.003	0.008	0.008	0.006	0.004	0	0.005	0.002	0.004	0.005	0.007	0.003	0.008	0.003	0.002	0.008
0.01	0.009	0.011	0.006	0.011	0.009	0.009	0.011	0.006	0.008	0.012	0.007	0.012	0.011	0.009	0.007	0.012	0.014	0.013	0.007	0.009	0.007	0.01	0.006	0.011	0.013	0.01	0.007	0.011	0.01	0.014	0.012	0.01	0.01	0.003	0.009	0.007	0.004	0.009	0.005	0	0.006	0.004	0.004	0.01	0.004	0.011	0.005	0.006	0.005
0.011	0.009	0.012	0.009	0.008	0.009	0.011	0.01	0.007	0.01	0.01	0.008	0.009	0.011	0.007	0.01	0.011	0.012	0.011	0.008	0.011	0.008	0.011	0.009	0.009	0.012	0.01	0.011	0.01	0.011	0.011	0.009	0.01	0.009	0.003	0.008	0.008	0.008	0.004	0.002	0.006	0	0.006	0.006	0.007	0.005	0.008	0.001	0.002	0.009
0.006	0.006	0.008	0.004	0.007	0.006	0.006	0.007	0.002	0.006	0.009	0.004	0.009	0.007	0.005	0.005	0.008	0.01	0.009	0.004	0.006	0.004	0.006	0.003	0.009	0.01	0.008	0.005	0.007	0.006	0.011	0.009	0.006	0.006	0.004	0.006	0.007	0.004	0.007	0.004	0.004	0.006	0	0.005	0.008	0.003	0.009	0.006	0.004	0.004
0.009	0.011	0.012	0.004	0.01	0.008	0.008	0.01	0.006	0.006	0.013	0.005	0.013	0.01	0.008	0.009	0.013	0.014	0.014	0.004	0.01	0.008	0.011	0.006	0.013	0.014	0.012	0.007	0.011	0.01	0.015	0.012	0.01	0.01	0.005	0.011	0.01	0.003	0.009	0.005	0.004	0.006	0.005	0	0.012	0.003	0.012	0.006	0.006	0.008
0.011	0.005	0.009	0.012	0.007	0.01	0.012	0.01	0.009	0.013	0.005	0.011	0.003	0.01	0.008	0.01	0.008	0.007	0.007	0.012	0.01	0.008	0.009	0.011	0.004	0.006	0.007	0.012	0.009	0.011	0.005	0.006	0.009	0.007	0.008	0.005	0.006	0.012	0.004	0.007	0.01	0.007	0.008	0.012	0	0.01	0.002	0.007	0.006	0.009
0.007	0.009	0.01	0.004	0.008	0.006	0.007	0.007	0.004	0.005	0.01	0.003	0.011	0.008	0.005	0.007	0.01	0.012	0.011	0.003	0.009	0.006	0.009	0.005	0.011	0.012	0.01	0.006	0.008	0.008	0.013	0.009	0.007	0.008	0.005	0.009	0.009	0.003	0.007	0.003	0.004	0.005	0.003	0.003	0.01	0	0.01	0.006	0.004	0.007
0.01	0.005	0.008	0.012	0.006	0.009	0.012	0.009	0.009	0.013	0.003	0.011	0.002	0.009	0.008	0.01	0.006	0.005	0.005	0.012	0.01	0.008	0.009	0.011	0.002	0.005	0.006	0.012	0.008	0.011	0.003	0.005	0.008	0.006	0.009	0.005	0.007	0.012	0.005	0.008	0.011	0.008	0.009	0.012	0.002	0.01	0	0.008	0.007	0.01
0.011	0.009	0.011	0.009	0.009	0.009	0.011	0.011	0.007	0.01	0.01	0.008	0.009	0.011	0.008	0.009	0.011	0.012	0.012	0.009	0.011	0.008	0.011	0.009	0.009	0.012	0.01	0.01	0.011	0.012	0.011	0.01	0.01	0.009	0.002	0.008	0.007	0.008	0.004	0.003	0.005	0.001	0.006	0.006	0.007	0.006	0.008	0	0.003	0.008
0.008	0.007	0.01	0.007	0.006	0.006	0.009	0.008	0.005	0.008	0.008	0.006	0.008	0.008	0.005	0.008	0.009	0.01	0.009	0.007	0.009	0.006	0.009	0.007	0.008	0.01	0.009	0.009	0.008	0.009	0.01	0.007	0.007	0.007	0.004	0.007	0.007	0.007	0.003	0.002	0.006	0.002	0.004	0.006	0.006	0.004	0.007	0.003	0	0.007
0.008	0.005	0.006	0.007	0.01	0.009	0.007	0.01	0.005	0.009	0.01	0.008	0.01	0.009	0.008	0.002	0.008	0.011	0.01	0.008	0.005	0.003	0.005	0.004	0.009	0.009	0.006	0.005	0.009	0.007	0.011	0.011	0.007	0.007	0.006	0.005	0.005	0.006	0.009	0.008	0.005	0.009	0.004	0.008	0.009	0.007	0.01	0.008	0.007	0
0.012	0.006	0.009	0.011	0.009	0.011	0.012	0.011	0.008	0.013	0.008	0.01	0.007	0.011	0.009	0.008	0.009	0.009	0.009	0.011	0.01	0.007	0.009	0.01	0.006	0.008	0.007	0.011	0.01	0.011	0.008	0.009	0.01	0.008	0.006	0.004	0.003	0.01	0.005	0.007	0.008	0.006	0.007	0.01	0.004	0.009	0.005	0.005	0.006	0.007
0.013	0.007	0.01	0.014	0.009	0.012	0.014	0.012	0.01	0.015	0.007	0.012	0.005	0.012	0.01	0.011	0.009	0.008	0.009	0.013	0.012	0.009	0.011	0.012	0.005	0.008	0.008	0.013	0.011	0.013	0.006	0.008	0.011	0.009	0.008	0.006	0.006	0.013	0.005	0.008	0.011	0.007	0.01	0.013	0.002	0.011	0.003	0.007	0.007	0.01
0.012	0.006	0.009	0.013	0.009	0.011	0.013	0.012	0.009	0.014	0.007	0.012	0.006	0.012	0.01	0.01	0.009	0.009	0.009	0.013	0.011	0.008	0.01	0.011	0.005	0.008	0.007	0.012	0.011	0.012	0.006	0.009	0.01	0.009	0.007	0.005	0.005	0.012	0.006	0.008	0.009	0.007	0.008	0.012	0.003	0.01	0.004	0.006	0.007	0.009
0.007	0.01	0.011	0.002	0.009	0.006	0.006	0.008	0.004	0.004	0.012	0.003	0.012	0.009	0.007	0.007	0.011	0.013	0.012	0.003	0.009	0.007	0.009	0.005	0.012	0.013	0.011	0.006	0.009	0.008	0.015	0.011	0.008	0.009	0.006	0.01	0.01	0.001	0.009	0.005	0.004	0.007	0.004	0.002	0.011	0.002	0.012	0.007	0.006	0.007
0.01	0.006	0.008	0.008	0.01	0.01	0.009	0.011	0.006	0.011	0.01	0.009	0.01	0.011	0.009	0.005	0.01	0.012	0.011	0.009	0.008	0.005	0.008	0.006	0.009	0.01	0.007	0.008	0.011	0.01	0.011	0.011	0.009	0.009	0.004	0.006	0.003	0.007	0.008	0.007	0.004	0.007	0.005	0.008	0.008	0.007	0.009	0.006	0.006	0.003
0.007	0.004	0.005	0.007	0.008	0.007	0.007	0.008	0.004	0.009	0.008	0.007	0.008	0.008	0.006	0.003	0.007	0.009	0.008	0.007	0.005	0.001	0.005	0.004	0.007	0.008	0.005	0.005	0.007	0.006	0.009	0.009	0.006	0.006	0.006	0.004	0.004	0.006	0.007	0.007	0.006	0.007	0.003	0.008	0.007	0.006	0.008	0.007	0.006	0.002
0.01	0.005	0.008	0.009	0.01	0.01	0.01	0.011	0.006	0.011	0.009	0.009	0.009	0.011	0.009	0.005	0.009	0.011	0.01	0.01	0.008	0.005	0.008	0.007	0.008	0.009	0.006	0.008	0.01	0.009	0.01	0.011	0.009	0.008	0.005	0.004	0.002	0.008	0.008	0.007	0.005	0.007	0.005	0.009	0.007	0.008	0.008	0.006	0.007	0.004
0.007	0.008	0.008	0.004	0.009	0.007	0.005	0.009	0.003	0.006	0.011	0.005	0.011	0.009	0.007	0.004	0.01	0.012	0.011	0.005	0.006	0.004	0.007	0.002	0.01	0.011	0.008	0.004	0.009	0.007	0.013	0.011	0.007	0.008	0.005	0.008	0.007	0.003	0.009	0.006	0.003	0.008	0.003	0.005	0.01	0.004	0.011	0.007	0.006	0.003
0.01	0.004	0.006	0.012	0.007	0.01	0.012	0.009	0.008	0.013	0.004	0.011	0.002	0.009	0.008	0.009	0.006	0.005	0.005	0.012	0.009	0.007	0.008	0.01	0.002	0.004	0.005	0.011	0.008	0.01	0.003	0.006	0.008	0.006	0.009	0.003	0.006	0.012	0.006	0.009	0.011	0.008	0.008	0.012	0.002	0.01	0.002	0.008	0.007	0.008
0.012	0.005	0.008	0.013	0.009	0.012	0.013	0.012	0.01	0.015	0.007	0.012	0.005	0.012	0.01	0.009	0.008	0.008	0.008	0.013	0.01	0.008	0.009	0.011	0.004	0.006	0.005	0.012	0.01	0.012	0.005	0.009	0.01	0.008	0.009	0.004	0.004	0.013	0.007	0.009	0.01	0.009	0.009	0.013	0.004	0.011	0.004	0.008	0.008	0.008
0.01	0.003	0.005	0.011	0.009	0.011	0.011	0.011	0.008	0.013	0.007	0.011	0.006	0.01	0.009	0.006	0.007	0.008	0.007	0.012	0.007	0.005	0.006	0.009	0.005	0.005	0.002	0.009	0.009	0.009	0.007	0.009	0.008	0.007	0.008	0.002	0.003	0.011	0.008	0.009	0.009	0.009	0.007	0.012	0.006	0.01	0.006	0.009	0.008	0.005
0.009	0.008	0.009	0.005	0.011	0.009	0.007	0.01	0.005	0.008	0.012	0.007	0.012	0.01	0.009	0.004	0.011	0.013	0.012	0.006	0.007	0.005	0.008	0.004	0.011	0.012	0.009	0.005	0.01	0.008	0.014	0.012	0.009	0.009	0.005	0.008	0.007	0.004	0.01	0.007	0.003	0.008	0.004	0.006	0.011	0.005	0.012	0.008	0.007	0.003
0.011	0.007	0.01	0.009	0.008	0.01	0.011	0.011	0.007	0.011	0.009	0.009	0.008	0.011	0.008	0.009	0.01	0.011	0.011	0.01	0.011	0.007	0.01	0.009	0.008	0.01	0.009	0.01	0.01	0.011	0.01	0.009	0.01	0.009	0.003	0.006	0.006	0.009	0.004	0.004	0.006	0.003	0.006	0.008	0.005	0.006	0.007	0.002	0.003	0.008
0.011	0.008	0.01	0.008	0.01	0.01	0.01	0.011	0.006	0.01	0.011	0.008	0.01	0.012	0.009	0.007	0.011	0.012	0.012	0.009	0.01	0.006	0.009	0.007	0.01	0.011	0.009	0.008	0.011	0.01	0.012	0.012	0.01	0.01	0.002	0.007	0.005	0.007	0.008	0.006	0.003	0.005	0.005	0.006	0.008	0.006	0.009	0.004	0.006	0.005
0.013	0.006	0.009	0.015	0.008	0.012	0.014	0.012	0.011	0.016	0.005	0.013	0.003	0.011	0.01	0.012	0.008	0.006	0.006	0.015	0.011	0.01	0.01	0.013	0.003	0.005	0.007	0.014	0.01	0.012	0.002	0.007	0.01	0.008	0.011	0.006	0.008	0.015	0.007	0.011	0.013	0.01	0.011	0.015	0.004	0.013	0.003	0.01	0.009	0.011
0.011	0.007	0.01	0.011	0.006	0.009	0.012	0.01	0.009	0.012	0.006	0.01	0.005	0.01	0.007	0.011	0.009	0.008	0.009	0.011	0.011	0.009	0.011	0.011	0.006	0.009	0.009	0.012	0.009	0.012	0.007	0.006	0.009	0.008	0.007	0.007	0.008	0.011	0.002	0.005	0.01	0.005	0.008	0.01	0.003	0.008	0.004	0.005	0.004	0.01
0.01	0.007	0.009	0.008	0.008	0.009	0.01	0.01	0.006	0.01	0.009	0.008	0.008	0.01	0.008	0.007	0.01	0.011	0.01	0.008	0.01	0.006	0.009	0.007	0.008	0.01	0.008	0.009	0.01	0.01	0.01	0.009	0.009	0.008	0.002	0.006	0.005	0.007	0.005	0.004	0.005	0.003	0.004	0.007	0.006	0.005	0.007	0.002	0.003	0.006
0.01	0.005	0.008	0.009	0.007	0.008	0.01	0.009	0.006	0.011	0.007	0.008	0.006	0.01	0.007	0.008	0.008	0.009	0.008	0.009	0.009	0.006	0.008	0.008	0.006	0.008	0.007	0.01	0.009	0.01	0.008	0.008	0.008	0.007	0.004	0.004	0.005	0.009	0.003	0.004	0.007	0.004	0.005	0.008	0.004	0.007	0.005	0.003	0.003	0.007
[truncated: 18 more columns]
