# Supplementary material for: Biophysical mechanism underlying compensatory preservation of neural synchrony over the adult lifespan
Source: Commun Biol. 2022 Jun 9;5:567. doi: 10.1038/s42003-022-03489-4 (PMC9184644; doi:10.1038/s42003-022-03489-4)
Supplement: Supplementary file 4 — Supplementary Data 1 [file 42003_2022_3489_MOESM4_ESM.zip › SuppData/Fig4f_20.xlsx]

## Sheet: Sheet1
0	0.004	0.003	0.003	0.003	0.002	0.002	0.001	0.002	0.002	0.004	0.002	0.005	0.001	0.002	0.003	0.003	0.004	0.004	0.003	0.002	0.003	0.003	0.003	0.005	0.005	0.004	0.003	0.002	0.001	0.006	0.004	0.001	0.002	0.005	0.004	0.006	0.004	0.005	0.005	0.005	0.005	0.003	0.005	0.005	0.004	0.005	0.006	0.004	0.004
0.004	0	0.002	0.005	0.003	0.004	0.004	0.004	0.003	0.005	0.002	0.005	0.002	0.004	0.003	0.003	0.002	0.003	0.002	0.005	0.003	0.002	0.002	0.004	0.002	0.002	0.001	0.004	0.003	0.004	0.003	0.003	0.003	0.002	0.004	0.001	0.002	0.005	0.004	0.004	0.005	0.004	0.003	0.006	0.003	0.005	0.002	0.004	0.004	0.003
0.003	0.002	0	0.005	0.004	0.004	0.004	0.004	0.003	0.005	0.003	0.005	0.003	0.004	0.004	0.002	0.002	0.003	0.002	0.005	0.002	0.002	0.001	0.004	0.003	0.002	0.001	0.004	0.003	0.003	0.004	0.004	0.003	0.002	0.005	0.002	0.004	0.005	0.005	0.005	0.005	0.006	0.004	0.006	0.004	0.005	0.004	0.006	0.005	0.003
0.003	0.005	0.005	0	0.005	0.003	0.002	0.004	0.002	0.001	0.006	0.001	0.006	0.004	0.003	0.003	0.005	0.006	0.006	0.001	0.004	0.003	0.004	0.002	0.006	0.006	0.005	0.002	0.004	0.003	0.007	0.005	0.003	0.004	0.004	0.005	0.005	0.001	0.005	0.004	0.003	0.004	0.002	0.002	0.006	0.002	0.006	0.004	0.004	0.003
0.003	0.003	0.004	0.005	0	0.002	0.004	0.002	0.003	0.004	0.002	0.003	0.003	0.002	0.001	0.005	0.003	0.003	0.003	0.004	0.004	0.004	0.004	0.004	0.003	0.003	0.004	0.005	0.002	0.004	0.004	0.001	0.002	0.002	0.005	0.004	0.005	0.005	0.003	0.004	0.005	0.004	0.004	0.005	0.003	0.004	0.003	0.004	0.003	0.005
0.002	0.004	0.004	0.003	0.002	0	0.003	0.001	0.002	0.002	0.004	0.002	0.004	0.001	0.001	0.004	0.004	0.004	0.004	0.002	0.003	0.003	0.004	0.003	0.005	0.005	0.005	0.003	0.002	0.003	0.006	0.003	0.002	0.002	0.005	0.004	0.006	0.003	0.004	0.004	0.005	0.004	0.003	0.004	0.005	0.003	0.005	0.005	0.003	0.004
0.002	0.004	0.004	0.002	0.004	0.003	0	0.003	0.002	0.002	0.005	0.002	0.006	0.003	0.003	0.003	0.004	0.006	0.005	0.002	0.002	0.003	0.003	0.002	0.006	0.005	0.005	0.001	0.003	0.001	0.007	0.005	0.002	0.003	0.005	0.005	0.005	0.003	0.006	0.005	0.004	0.006	0.003	0.004	0.006	0.003	0.006	0.006	0.004	0.003
0.001	0.004	0.004	0.004	0.002	0.001	0.003	0	0.003	0.003	0.004	0.002	0.004	0.001	0.001	0.004	0.003	0.004	0.004	0.003	0.003	0.004	0.003	0.004	0.004	0.004	0.005	0.004	0.001	0.003	0.005	0.003	0.001	0.002	0.005	0.005	0.006	0.004	0.004	0.004	0.005	0.005	0.003	0.005	0.005	0.004	0.005	0.005	0.004	0.005
0.002	0.003	0.003	0.002	0.003	0.002	0.002	0.003	0	0.002	0.004	0.002	0.004	0.003	0.002	0.002	0.004	0.005	0.004	0.002	0.002	0.002	0.003	0.001	0.004	0.005	0.004	0.002	0.003	0.002	0.006	0.004	0.002	0.003	0.003	0.003	0.004	0.002	0.004	0.003	0.003	0.004	0.001	0.003	0.004	0.002	0.005	0.004	0.003	0.002
0.002	0.005	0.005	0.001	0.004	0.002	0.002	0.003	0.002	0	0.006	0.001	0.006	0.003	0.003	0.004	0.005	0.006	0.006	0.001	0.004	0.004	0.004	0.003	0.006	0.007	0.006	0.003	0.004	0.003	0.008	0.005	0.003	0.004	0.005	0.006	0.006	0.002	0.005	0.004	0.004	0.005	0.003	0.003	0.007	0.003	0.007	0.005	0.004	0.005
0.004	0.002	0.003	0.006	0.002	0.004	0.005	0.004	0.004	0.006	0	0.005	0.001	0.003	0.003	0.005	0.002	0.001	0.001	0.006	0.004	0.004	0.004	0.005	0.001	0.002	0.003	0.006	0.003	0.004	0.002	0.001	0.003	0.002	0.005	0.003	0.004	0.006	0.003	0.005	0.006	0.005	0.004	0.006	0.002	0.005	0.002	0.005	0.004	0.005
0.002	0.005	0.005	0.001	0.003	0.002	0.002	0.002	0.002	0.001	0.005	0	0.005	0.003	0.002	0.004	0.005	0.005	0.005	0.001	0.004	0.003	0.004	0.002	0.005	0.006	0.005	0.003	0.003	0.003	0.007	0.004	0.003	0.003	0.004	0.005	0.005	0.002	0.004	0.003	0.003	0.004	0.002	0.002	0.005	0.002	0.005	0.004	0.003	0.004
0.005	0.002	0.003	0.006	0.003	0.004	0.006	0.004	0.004	0.006	0.001	0.005	0	0.004	0.004	0.005	0.003	0.002	0.002	0.006	0.005	0.004	0.004	0.005	0.001	0.002	0.003	0.006	0.004	0.005	0.001	0.002	0.004	0.003	0.005	0.002	0.004	0.006	0.003	0.005	0.006	0.005	0.004	0.006	0.002	0.005	0.001	0.005	0.004	0.005
0.001	0.004	0.004	0.004	0.002	0.001	0.003	0.001	0.003	0.003	0.003	0.003	0.004	0	0.002	0.004	0.003	0.004	0.003	0.003	0.003	0.003	0.003	0.004	0.004	0.004	0.004	0.004	0.001	0.002	0.005	0.003	0.001	0.002	0.005	0.004	0.006	0.004	0.004	0.005	0.006	0.005	0.004	0.005	0.005	0.004	0.005	0.006	0.004	0.005
0.002	0.003	0.004	0.003	0.001	0.001	0.003	0.001	0.002	0.003	0.003	0.002	0.004	0.002	0	0.004	0.003	0.004	0.003	0.003	0.003	0.003	0.003	0.003	0.004	0.004	0.004	0.004	0.002	0.003	0.005	0.002	0.002	0.002	0.004	0.004	0.005	0.004	0.003	0.003	0.004	0.004	0.002	0.004	0.004	0.003	0.004	0.004	0.003	0.004
0.003	0.003	0.002	0.003	0.005	0.004	0.003	0.004	0.002	0.004	0.005	0.004	0.005	0.004	0.004	0	0.004	0.005	0.004	0.004	0.002	0.001	0.002	0.002	0.004	0.004	0.003	0.002	0.004	0.002	0.006	0.005	0.003	0.003	0.004	0.003	0.003	0.003	0.005	0.004	0.003	0.005	0.002	0.004	0.005	0.004	0.005	0.005	0.004	0.001
0.003	0.002	0.002	0.005	0.003	0.004	0.004	0.003	0.004	0.005	0.002	0.005	0.003	0.003	0.003	0.004	0	0.002	0.001	0.005	0.003	0.003	0.002	0.004	0.002	0.002	0.002	0.004	0.002	0.003	0.003	0.002	0.002	0.001	0.006	0.003	0.004	0.006	0.004	0.005	0.006	0.006	0.004	0.006	0.004	0.005	0.003	0.006	0.004	0.004
0.004	0.003	0.003	0.006	0.003	0.004	0.006	0.004	0.005	0.006	0.001	0.005	0.002	0.004	0.004	0.005	0.002	0	0.001	0.006	0.004	0.004	0.004	0.006	0.002	0.002	0.003	0.006	0.003	0.004	0.002	0.002	0.003	0.002	0.006	0.003	0.005	0.007	0.004	0.006	0.007	0.006	0.005	0.007	0.003	0.006	0.002	0.006	0.005	0.005
0.004	0.002	0.002	0.006	0.003	0.004	0.005	0.004	0.004	0.006	0.001	0.005	0.002	0.003	0.003	0.004	0.001	0.001	0	0.006	0.004	0.004	0.003	0.005	0.002	0.001	0.003	0.005	0.002	0.004	0.002	0.002	0.003	0.002	0.006	0.003	0.005	0.006	0.004	0.005	0.006	0.006	0.005	0.007	0.003	0.006	0.003	0.006	0.005	0.005
0.003	0.005	0.005	0.001	0.004	0.002	0.002	0.003	0.002	0.001	0.006	0.001	0.006	0.003	0.003	0.004	0.005	0.006	0.006	0	0.004	0.003	0.004	0.002	0.006	0.006	0.006	0.002	0.004	0.003	0.007	0.005	0.003	0.004	0.004	0.005	0.006	0.001	0.005	0.003	0.003	0.004	0.002	0.002	0.006	0.002	0.006	0.004	0.003	0.004
0.002	0.003	0.002	0.004	0.004	0.003	0.002	0.003	0.002	0.004	0.004	0.004	0.005	0.003	0.003	0.002	0.003	0.004	0.004	0.004	0	0.002	0.001	0.002	0.004	0.004	0.003	0.002	0.002	0.001	0.005	0.004	0.002	0.002	0.005	0.003	0.004	0.004	0.005	0.005	0.005	0.006	0.003	0.005	0.005	0.004	0.005	0.006	0.005	0.003
0.003	0.002	0.002	0.003	0.004	0.003	0.003	0.004	0.002	0.004	0.004	0.003	0.004	0.003	0.003	0.001	0.003	0.004	0.004	0.003	0.002	0	0.002	0.002	0.003	0.004	0.002	0.002	0.003	0.002	0.005	0.004	0.002	0.002	0.003	0.002	0.003	0.003	0.004	0.004	0.003	0.004	0.002	0.004	0.004	0.003	0.004	0.004	0.003	0.001
0.003	0.002	0.001	0.004	0.004	0.004	0.003	0.003	0.003	0.004	0.004	0.004	0.004	0.003	0.003	0.002	0.002	0.004	0.003	0.004	0.001	0.002	0	0.003	0.003	0.003	0.002	0.003	0.002	0.002	0.005	0.004	0.002	0.002	0.005	0.003	0.004	0.004	0.005	0.005	0.005	0.006	0.003	0.005	0.005	0.004	0.004	0.005	0.004	0.003
0.003	0.004	0.004	0.002	0.004	0.003	0.002	0.004	0.001	0.003	0.005	0.002	0.005	0.004	0.003	0.002	0.004	0.006	0.005	0.002	0.002	0.002	0.003	0	0.005	0.005	0.004	0.001	0.004	0.002	0.006	0.005	0.003	0.004	0.004	0.004	0.004	0.002	0.005	0.004	0.003	0.004	0.002	0.003	0.005	0.002	0.005	0.004	0.004	0.002
0.005	0.002	0.003	0.006	0.003	0.005	0.006	0.004	0.004	0.006	0.001	0.005	0.001	0.004	0.004	0.004	0.002	0.002	0.002	0.006	0.004	0.003	0.003	0.005	0	0.001	0.002	0.006	0.004	0.005	0.001	0.003	0.004	0.002	0.005	0.002	0.003	0.006	0.003	0.005	0.006	0.005	0.004	0.006	0.002	0.005	0.001	0.005	0.004	0.004
0.005	0.002	0.002	0.006	0.003	0.005	0.005	0.004	0.005	0.007	0.002	0.006	0.002	0.004	0.004	0.004	0.002	0.002	0.001	0.006	0.004	0.004	0.003	0.005	0.001	0	0.002	0.005	0.003	0.004	0.002	0.003	0.003	0.002	0.006	0.002	0.004	0.007	0.005	0.006	0.006	0.006	0.005	0.007	0.003	0.006	0.002	0.006	0.005	0.004
0.004	0.001	0.001	0.005	0.004	0.005	0.005	0.005	0.004	0.006	0.003	0.005	0.003	0.004	0.004	0.003	0.002	0.003	0.003	0.006	0.003	0.002	0.002	0.004	0.002	0.002	0	0.004	0.004	0.004	0.003	0.004	0.003	0.003	0.005	0.001	0.002	0.005	0.005	0.005	0.005	0.005	0.004	0.006	0.003	0.005	0.003	0.005	0.004	0.003
0.003	0.004	0.004	0.002	0.005	0.003	0.001	0.004	0.002	0.003	0.006	0.003	0.006	0.004	0.004	0.002	0.004	0.006	0.005	0.002	0.002	0.002	0.003	0.001	0.006	0.005	0.004	0	0.004	0.002	0.007	0.005	0.003	0.004	0.004	0.004	0.005	0.002	0.006	0.005	0.003	0.005	0.002	0.004	0.006	0.003	0.006	0.005	0.004	0.002
0.002	0.003	0.003	0.004	0.002	0.002	0.003	0.001	0.003	0.004	0.003	0.003	0.004	0.001	0.002	0.004	0.002	0.003	0.002	0.004	0.002	0.003	0.002	0.004	0.004	0.003	0.004	0.004	0	0.002	0.005	0.002	0.001	0.001	0.005	0.004	0.005	0.005	0.004	0.005	0.006	0.005	0.004	0.005	0.004	0.004	0.004	0.005	0.004	0.004
0.001	0.004	0.003	0.003	0.004	0.003	0.001	0.003	0.002	0.003	0.004	0.003	0.005	0.002	0.003	0.002	0.003	0.004	0.004	0.003	0.001	0.002	0.002	0.002	0.005	0.004	0.004	0.002	0.002	0	0.006	0.004	0.002	0.002	0.005	0.004	0.005	0.004	0.005	0.005	0.005	0.006	0.003	0.005	0.006	0.004	0.005	0.006	0.005	0.003
0.006	0.003	0.004	0.007	0.004	0.006	0.007	0.005	0.006	0.008	0.002	0.007	0.001	0.005	0.005	0.006	0.003	0.002	0.002	0.007	0.005	0.005	0.005	0.006	0.001	0.002	0.003	0.007	0.005	0.006	0	0.003	0.005	0.004	0.006	0.003	0.004	0.007	0.004	0.006	0.007	0.006	0.006	0.008	0.002	0.007	0.002	0.006	0.005	0.006
0.004	0.003	0.004	0.005	0.001	0.003	0.005	0.003	0.004	0.005	0.001	0.004	0.002	0.003	0.002	0.005	0.002	0.002	0.002	0.005	0.004	0.004	0.004	0.005	0.003	0.003	0.004	0.005	0.002	0.004	0.003	0	0.003	0.002	0.005	0.004	0.005	0.006	0.003	0.004	0.006	0.005	0.004	0.006	0.003	0.005	0.003	0.005	0.004	0.005
0.001	0.003	0.003	0.003	0.002	0.002	0.002	0.001	0.002	0.003	0.003	0.003	0.004	0.001	0.002	0.003	0.002	0.003	0.003	0.003	0.002	0.002	0.002	0.003	0.004	0.003	0.003	0.003	0.001	0.002	0.005	0.003	0	0.001	0.005	0.003	0.005	0.004	0.004	0.004	0.005	0.005	0.003	0.005	0.004	0.004	0.004	0.005	0.004	0.004
0.002	0.002	0.002	0.004	0.002	0.002	0.003	0.002	0.003	0.004	0.002	0.003	0.003	0.002	0.002	0.003	0.001	0.002	0.002	0.004	0.002	0.002	0.002	0.004	0.002	0.002	0.003	0.004	0.001	0.002	0.004	0.002	0.001	0	0.005	0.003	0.004	0.005	0.003	0.004	0.005	0.005	0.003	0.005	0.003	0.004	0.003	0.005	0.003	0.004
0.005	0.004	0.005	0.004	0.005	0.005	0.005	0.005	0.003	0.005	0.005	0.004	0.005	0.005	0.004	0.004	0.006	0.006	0.006	0.004	0.005	0.003	0.005	0.004	0.005	0.006	0.005	0.004	0.005	0.005	0.006	0.005	0.005	0.005	0	0.004	0.003	0.003	0.003	0.002	0.002	0.002	0.002	0.002	0.004	0.002	0.005	0.001	0.002	0.003
0.004	0.001	0.002	0.005	0.004	0.004	0.005	0.005	0.003	0.006	0.003	0.005	0.002	0.004	0.004	0.003	0.003	0.003	0.003	0.005	0.003	0.002	0.003	0.004	0.002	0.002	0.001	0.004	0.004	0.004	0.003	0.004	0.003	0.003	0.004	0	0.002	0.005	0.003	0.004	0.004	0.004	0.003	0.005	0.002	0.004	0.002	0.004	0.003	0.003
0.006	0.002	0.004	0.005	0.005	0.006	0.005	0.006	0.004	0.006	0.004	0.005	0.004	0.006	0.005	0.003	0.004	0.005	0.005	0.006	0.004	0.003	0.004	0.004	0.003	0.004	0.002	0.005	0.005	0.005	0.004	0.005	0.005	0.004	0.003	0.002	0	0.005	0.004	0.004	0.004	0.004	0.003	0.005	0.003	0.005	0.004	0.004	0.004	0.002
0.004	0.005	0.005	0.001	0.005	0.003	0.003	0.004	0.002	0.002	0.006	0.002	0.006	0.004	0.004	0.003	0.006	0.007	0.006	0.001	0.004	0.003	0.004	0.002	0.006	0.007	0.005	0.002	0.005	0.004	0.007	0.006	0.004	0.005	0.003	0.005	0.005	0	0.005	0.003	0.002	0.004	0.002	0.001	0.006	0.001	0.006	0.004	0.003	0.003
0.005	0.004	0.005	0.005	0.003	0.004	0.006	0.004	0.004	0.005	0.003	0.004	0.003	0.004	0.003	0.005	0.004	0.004	0.004	0.005	0.005	0.004	0.005	0.005	0.003	0.005	0.005	0.006	0.004	0.005	0.004	0.003	0.004	0.003	0.003	0.003	0.004	0.005	0	0.002	0.004	0.002	0.003	0.004	0.002	0.003	0.003	0.002	0.001	0.005
0.005	0.004	0.005	0.004	0.004	0.004	0.005	0.004	0.003	0.004	0.005	0.003	0.005	0.005	0.003	0.004	0.005	0.006	0.005	0.003	0.005	0.004	0.005	0.004	0.005	0.006	0.005	0.005	0.005	0.005	0.006	0.004	0.004	0.004	0.002	0.004	0.004	0.003	0.002	0	0.003	0.001	0.002	0.002	0.004	0.002	0.004	0.001	0.001	0.004
0.005	0.005	0.005	0.003	0.005	0.005	0.004	0.005	0.003	0.004	0.006	0.003	0.006	0.006	0.004	0.003	0.006	0.007	0.006	0.003	0.005	0.003	0.005	0.003	0.006	0.006	0.005	0.003	0.006	0.005	0.007	0.006	0.005	0.005	0.002	0.004	0.004	0.002	0.004	0.003	0	0.003	0.002	0.002	0.005	0.002	0.006	0.003	0.003	0.003
0.005	0.004	0.006	0.004	0.004	0.004	0.006	0.005	0.004	0.005	0.005	0.004	0.005	0.005	0.004	0.005	0.006	0.006	0.006	0.004	0.006	0.004	0.006	0.004	0.005	0.006	0.005	0.005	0.005	0.006	0.006	0.005	0.005	0.005	0.002	0.004	0.004	0.004	0.002	0.001	0.003	0	0.003	0.003	0.003	0.003	0.004	0.001	0.001	0.004
0.003	0.003	0.004	0.002	0.004	0.003	0.003	0.003	0.001	0.003	0.004	0.002	0.004	0.004	0.002	0.002	0.004	0.005	0.005	0.002	0.003	0.002	0.003	0.002	0.004	0.005	0.004	0.002	0.004	0.003	0.006	0.004	0.003	0.003	0.002	0.003	0.003	0.002	0.003	0.002	0.002	0.003	0	0.002	0.004	0.001	0.004	0.003	0.002	0.002
0.005	0.006	0.006	0.002	0.005	0.004	0.004	0.005	0.003	0.003	0.006	0.002	0.006	0.005	0.004	0.004	0.006	0.007	0.007	0.002	0.005	0.004	0.005	0.003	0.006	0.007	0.006	0.004	0.005	0.005	0.008	0.006	0.005	0.005	0.002	0.005	0.005	0.001	0.004	0.002	0.002	0.003	0.002	0	0.006	0.001	0.006	0.003	0.003	0.004
0.005	0.003	0.004	0.006	0.003	0.005	0.006	0.005	0.004	0.007	0.002	0.005	0.002	0.005	0.004	0.005	0.004	0.003	0.003	0.006	0.005	0.004	0.005	0.005	0.002	0.003	0.003	0.006	0.004	0.006	0.002	0.003	0.004	0.003	0.004	0.002	0.003	0.006	0.002	0.004	0.005	0.003	0.004	0.006	0	0.005	0.001	0.003	0.003	0.005
0.004	0.005	0.005	0.002	0.004	0.003	0.003	0.004	0.002	0.003	0.005	0.002	0.005	0.004	0.003	0.004	0.005	0.006	0.006	0.002	0.004	0.003	0.004	0.002	0.005	0.006	0.005	0.003	0.004	0.004	0.007	0.005	0.004	0.004	0.002	0.004	0.005	0.001	0.003	0.002	0.002	0.003	0.001	0.001	0.005	0	0.005	0.003	0.002	0.004
0.005	0.002	0.004	0.006	0.003	0.005	0.006	0.005	0.005	0.007	0.002	0.005	0.001	0.005	0.004	0.005	0.003	0.002	0.003	0.006	0.005	0.004	0.004	0.005	0.001	0.002	0.003	0.006	0.004	0.005	0.002	0.003	0.004	0.003	0.005	0.002	0.004	0.006	0.003	0.004	0.006	0.004	0.004	0.006	0.001	0.005	0	0.004	0.003	0.005
0.006	0.004	0.006	0.004	0.004	0.005	0.006	0.005	0.004	0.005	0.005	0.004	0.005	0.006	0.004	0.005	0.006	0.006	0.006	0.004	0.006	0.004	0.005	0.004	0.005	0.006	0.005	0.005	0.005	0.006	0.006	0.005	0.005	0.005	0.001	0.004	0.004	0.004	0.002	0.001	0.003	0.001	0.003	0.003	0.003	0.003	0.004	0	0.002	0.004
0.004	0.004	0.005	0.004	0.003	0.003	0.004	0.004	0.003	0.004	0.004	0.003	0.004	0.004	0.003	0.004	0.004	0.005	0.005	0.003	0.005	0.003	0.004	0.004	0.004	0.005	0.004	0.004	0.004	0.005	0.005	0.004	0.004	0.003	0.002	0.003	0.004	0.003	0.001	0.001	0.003	0.001	0.002	0.003	0.003	0.002	0.003	0.002	0	0.004
0.004	0.003	0.003	0.003	0.005	0.004	0.003	0.005	0.002	0.005	0.005	0.004	0.005	0.005	0.004	0.001	0.004	0.005	0.005	0.004	0.003	0.001	0.003	0.002	0.004	0.004	0.003	0.002	0.004	0.003	0.006	0.005	0.004	0.004	0.003	0.003	0.002	0.003	0.005	0.004	0.003	0.004	0.002	0.004	0.005	0.004	0.005	0.004	0.004	0
0.006	0.003	0.004	0.006	0.004	0.005	0.006	0.006	0.004	0.006	0.004	0.005	0.003	0.006	0.004	0.004	0.005	0.005	0.005	0.006	0.005	0.003	0.005	0.005	0.003	0.004	0.003	0.005	0.005	0.006	0.004	0.005	0.005	0.004	0.003	0.002	0.002	0.005	0.003	0.003	0.004	0.003	0.003	0.005	0.002	0.004	0.003	0.002	0.003	0.003
0.006	0.003	0.005	0.007	0.004	0.006	0.007	0.006	0.005	0.007	0.003	0.006	0.003	0.006	0.005	0.005	0.005	0.004	0.004	0.007	0.006	0.005	0.005	0.006	0.003	0.004	0.004	0.007	0.005	0.006	0.003	0.004	0.005	0.004	0.004	0.003	0.003	0.007	0.003	0.004	0.005	0.004	0.005	0.006	0.001	0.005	0.002	0.003	0.004	0.005
0.006	0.003	0.005	0.006	0.005	0.006	0.007	0.006	0.005	0.007	0.004	0.006	0.003	0.006	0.005	0.005	0.005	0.004	0.004	0.006	0.006	0.004	0.005	0.006	0.003	0.004	0.003	0.006	0.005	0.006	0.003	0.004	0.005	0.004	0.004	0.002	0.002	0.006	0.003	0.004	0.005	0.003	0.004	0.006	0.001	0.005	0.002	0.003	0.003	0.004
0.004	0.005	0.005	0.001	0.005	0.003	0.003	0.004	0.002	0.002	0.006	0.002	0.006	0.004	0.003	0.004	0.006	0.007	0.006	0.001	0.004	0.003	0.005	0.002	0.006	0.007	0.006	0.003	0.005	0.004	0.007	0.005	0.004	0.005	0.003	0.005	0.005	0.001	0.004	0.003	0.002	0.003	0.002	0.001	0.006	0.001	0.006	0.004	0.003	0.004
0.005	0.003	0.004	0.004	0.005	0.005	0.005	0.006	0.003	0.005	0.005	0.004	0.005	0.006	0.005	0.003	0.005	0.006	0.005	0.004	0.004	0.002	0.004	0.003	0.004	0.005	0.004	0.004	0.005	0.005	0.006	0.006	0.005	0.005	0.002	0.003	0.002	0.004	0.004	0.003	0.002	0.003	0.002	0.004	0.004	0.003	0.005	0.003	0.003	0.002
0.004	0.002	0.003	0.003	0.004	0.004	0.003	0.004	0.002	0.004	0.004	0.003	0.004	0.004	0.003	0.001	0.003	0.004	0.004	0.004	0.003	0.001	0.002	0.002	0.003	0.004	0.002	0.003	0.004	0.003	0.005	0.004	0.003	0.003	0.003	0.002	0.002	0.003	0.004	0.003	0.003	0.004	0.002	0.004	0.004	0.003	0.004	0.003	0.003	0.001
0.005	0.003	0.004	0.004	0.005	0.005	0.005	0.006	0.003	0.006	0.005	0.005	0.004	0.005	0.004	0.003	0.005	0.005	0.005	0.005	0.004	0.002	0.004	0.003	0.004	0.005	0.003	0.004	0.005	0.005	0.005	0.005	0.005	0.004	0.002	0.002	0.001	0.004	0.004	0.004	0.003	0.004	0.003	0.004	0.004	0.004	0.004	0.003	0.003	0.002
0.004	0.004	0.004	0.002	0.005	0.004	0.003	0.004	0.002	0.003	0.005	0.003	0.005	0.004	0.004	0.002	0.005	0.006	0.006	0.002	0.003	0.002	0.003	0.001	0.005	0.006	0.004	0.002	0.004	0.003	0.007	0.005	0.004	0.004	0.003	0.004	0.004	0.002	0.004	0.003	0.002	0.004	0.001	0.002	0.005	0.002	0.005	0.004	0.003	0.002
0.005	0.002	0.003	0.006	0.003	0.005	0.006	0.005	0.004	0.006	0.002	0.005	0.001	0.005	0.004	0.004	0.003	0.003	0.003	0.006	0.004	0.003	0.004	0.005	0.001	0.002	0.002	0.006	0.004	0.005	0.002	0.003	0.004	0.003	0.004	0.002	0.003	0.006	0.003	0.004	0.005	0.004	0.004	0.006	0.001	0.005	0.001	0.004	0.004	0.004
0.006	0.002	0.004	0.007	0.005	0.006	0.007	0.006	0.005	0.007	0.003	0.006	0.003	0.006	0.005	0.005	0.004	0.004	0.004	0.007	0.005	0.004	0.005	0.006	0.002	0.003	0.003	0.006	0.005	0.006	0.003	0.004	0.005	0.004	0.004	0.002	0.002	0.006	0.004	0.005	0.005	0.004	0.005	0.006	0.002	0.006	0.002	0.004	0.004	0.004
0.005	0.001	0.002	0.006	0.005	0.005	0.005	0.005	0.004	0.006	0.003	0.005	0.003	0.005	0.005	0.003	0.003	0.004	0.003	0.006	0.004	0.002	0.003	0.004	0.002	0.003	0.001	0.005	0.004	0.005	0.003	0.005	0.004	0.003	0.004	0.001	0.001	0.005	0.004	0.005	0.005	0.005	0.004	0.006	0.003	0.005	0.003	0.004	0.004	0.003
0.004	0.004	0.005	0.003	0.005	0.005	0.003	0.005	0.002	0.004	0.006	0.003	0.006	0.005	0.004	0.002	0.005	0.007	0.006	0.003	0.004	0.003	0.004	0.002	0.006	0.006	0.004	0.002	0.005	0.004	0.007	0.006	0.004	0.005	0.003	0.004	0.004	0.002	0.005	0.004	0.001	0.004	0.002	0.003	0.006	0.003	0.006	0.004	0.004	0.002
0.006	0.004	0.005	0.005	0.004	0.005	0.006	0.005	0.004	0.006	0.004	0.004	0.004	0.005	0.004	0.004	0.005	0.005	0.005	0.005	0.005	0.004	0.005	0.004	0.004	0.005	0.004	0.005	0.005	0.006	0.005	0.005	0.005	0.004	0.002	0.003	0.003	0.004	0.002	0.002	0.003	0.001	0.003	0.004	0.003	0.003	0.003	0.001	0.002	0.004
0.005	0.004	0.005	0.004	0.005	0.005	0.005	0.006	0.003	0.005	0.005	0.004	0.005	0.006	0.005	0.003	0.006	0.006	0.006	0.004	0.005	0.003	0.005	0.003	0.005	0.006	0.004	0.004	0.006	0.005	0.006	0.006	0.005	0.005	0.001	0.003	0.002	0.003	0.004	0.003	0.001	0.003	0.002	0.003	0.004	0.003	0.005	0.002	0.003	0.002
0.006	0.003	0.004	0.007	0.004	0.006	0.007	0.006	0.006	0.008	0.002	0.007	0.002	0.006	0.005	0.006	0.004	0.003	0.003	0.007	0.006	0.005	0.005	0.007	0.002	0.003	0.003	0.007	0.005	0.006	0.001	0.004	0.005	0.004	0.006	0.003	0.004	0.007	0.004	0.005	0.007	0.005	0.006	0.007	0.002	0.006	0.001	0.005	0.005	0.006
0.005	0.004	0.005	0.006	0.003	0.004	0.006	0.005	0.004	0.006	0.003	0.005	0.003	0.005	0.004	0.005	0.005	0.004	0.004	0.005	0.006	0.004	0.005	0.005	0.003	0.004	0.004	0.006	0.005	0.006	0.004	0.003	0.005	0.004	0.003	0.003	0.004	0.005	0.001	0.003	0.005	0.002	0.004	0.005	0.001	0.004	0.002	0.002	0.002	0.005
0.005	0.003	0.005	0.004	0.004	0.004	0.005	0.005	0.003	0.005	0.004	0.004	0.004	0.005	0.004	0.004	0.005	0.005	0.005	0.004	0.005	0.003	0.005	0.004	0.004	0.005	0.004	0.004	0.005	0.005	0.005	0.005	0.004	0.004	0.001	0.003	0.003	0.004	0.002	0.002	0.002	0.002	0.002	0.003	0.003	0.003	0.004	0.001	0.002	0.003
0.005	0.003	0.004	0.005	0.003	0.004	0.005	0.005	0.003	0.005	0.003	0.004	0.003	0.005	0.003	0.004	0.004	0.004	0.004	0.005	0.005	0.003	0.004	0.004	0.003	0.004	0.003	0.005	0.004	0.005	0.004	0.004	0.004	0.003	0.002	0.002	0.002	0.004	0.002	0.002	0.003	0.002	0.003	0.004	0.002	0.003	0.002	0.002	0.002	0.003
[truncated: 18 more columns]
