# Supplementary material for: Biophysical mechanism underlying compensatory preservation of neural synchrony over the adult lifespan
Source: Commun Biol. 2022 Jun 9;5:567. doi: 10.1038/s42003-022-03489-4 (PMC9184644; doi:10.1038/s42003-022-03489-4)
Supplement: Supplementary file 4 — Supplementary Data 1 [file 42003_2022_3489_MOESM4_ESM.zip › SuppData/Fig4f_5.xlsx]

## Sheet: Sheet1
0	0.016	0.014	0.012	0.012	0.006	0.007	0.006	0.009	0.01	0.017	0.009	0.019	0.005	0.008	0.014	0.012	0.017	0.016	0.011	0.009	0.012	0.01	0.011	0.019	0.018	0.017	0.011	0.006	0.005	0.023	0.015	0.005	0.009	0.021	0.018	0.022	0.015	0.02	0.019	0.02	0.021	0.013	0.019	0.022	0.014	0.021	0.022	0.017	0.016
0.016	0	0.007	0.02	0.014	0.017	0.018	0.017	0.013	0.022	0.01	0.018	0.01	0.016	0.014	0.011	0.008	0.011	0.009	0.02	0.011	0.007	0.009	0.015	0.007	0.008	0.003	0.016	0.013	0.014	0.012	0.014	0.012	0.009	0.017	0.003	0.009	0.02	0.015	0.017	0.018	0.018	0.013	0.022	0.011	0.018	0.01	0.017	0.015	0.011
0.014	0.007	0	0.02	0.016	0.017	0.016	0.016	0.013	0.022	0.013	0.019	0.014	0.014	0.015	0.01	0.007	0.012	0.009	0.02	0.007	0.008	0.004	0.015	0.011	0.008	0.005	0.015	0.011	0.011	0.015	0.016	0.01	0.009	0.021	0.009	0.014	0.021	0.02	0.022	0.021	0.023	0.015	0.025	0.017	0.021	0.015	0.023	0.019	0.012
0.012	0.02	0.02	0	0.018	0.012	0.008	0.014	0.007	0.006	0.024	0.005	0.025	0.015	0.013	0.013	0.021	0.026	0.024	0.003	0.014	0.013	0.016	0.006	0.024	0.025	0.022	0.008	0.016	0.013	0.029	0.022	0.014	0.017	0.015	0.02	0.021	0.004	0.02	0.014	0.011	0.017	0.008	0.008	0.024	0.007	0.025	0.018	0.014	0.014
0.012	0.014	0.016	0.018	0	0.008	0.017	0.008	0.013	0.017	0.008	0.013	0.01	0.008	0.006	0.019	0.011	0.01	0.011	0.017	0.016	0.014	0.015	0.017	0.012	0.014	0.016	0.019	0.008	0.015	0.015	0.004	0.009	0.007	0.019	0.015	0.02	0.019	0.011	0.015	0.022	0.016	0.014	0.021	0.013	0.016	0.012	0.018	0.012	0.019
0.006	0.017	0.017	0.012	0.008	0	0.011	0.004	0.009	0.009	0.016	0.007	0.018	0.005	0.004	0.016	0.014	0.017	0.016	0.01	0.013	0.013	0.014	0.013	0.018	0.019	0.019	0.014	0.008	0.011	0.023	0.012	0.007	0.009	0.018	0.018	0.022	0.014	0.015	0.014	0.019	0.017	0.011	0.016	0.019	0.011	0.019	0.019	0.013	0.018
0.007	0.018	0.016	0.008	0.017	0.011	0	0.012	0.008	0.008	0.022	0.009	0.023	0.011	0.012	0.011	0.017	0.023	0.02	0.008	0.009	0.011	0.011	0.006	0.022	0.022	0.019	0.005	0.012	0.006	0.028	0.02	0.01	0.014	0.02	0.019	0.022	0.011	0.022	0.019	0.017	0.022	0.011	0.016	0.025	0.013	0.024	0.022	0.018	0.014
0.006	0.017	0.016	0.014	0.008	0.004	0.012	0	0.011	0.012	0.014	0.01	0.017	0.002	0.005	0.017	0.012	0.015	0.014	0.013	0.013	0.014	0.014	0.015	0.018	0.018	0.019	0.015	0.005	0.01	0.022	0.01	0.006	0.008	0.021	0.018	0.023	0.017	0.017	0.017	0.022	0.02	0.014	0.019	0.02	0.015	0.019	0.021	0.015	0.019
0.009	0.013	0.013	0.007	0.013	0.009	0.008	0.011	0	0.01	0.017	0.006	0.018	0.011	0.008	0.008	0.014	0.019	0.017	0.008	0.01	0.006	0.01	0.005	0.017	0.018	0.015	0.007	0.011	0.009	0.022	0.016	0.009	0.01	0.012	0.013	0.015	0.008	0.015	0.012	0.011	0.014	0.004	0.012	0.018	0.008	0.018	0.015	0.01	0.009
0.01	0.022	0.022	0.006	0.017	0.009	0.008	0.012	0.01	0	0.024	0.005	0.026	0.013	0.012	0.017	0.021	0.026	0.024	0.004	0.016	0.016	0.018	0.01	0.026	0.026	0.024	0.011	0.015	0.013	0.03	0.021	0.013	0.017	0.019	0.023	0.025	0.009	0.021	0.016	0.017	0.02	0.012	0.012	0.026	0.01	0.026	0.021	0.016	0.018
0.017	0.01	0.013	0.024	0.008	0.016	0.022	0.014	0.017	0.024	0	0.02	0.003	0.014	0.012	0.019	0.008	0.004	0.005	0.023	0.017	0.015	0.014	0.021	0.005	0.007	0.012	0.022	0.011	0.017	0.007	0.006	0.012	0.008	0.021	0.011	0.017	0.024	0.013	0.019	0.024	0.019	0.017	0.026	0.009	0.021	0.006	0.02	0.015	0.019
0.009	0.018	0.019	0.005	0.013	0.007	0.009	0.01	0.006	0.005	0.02	0	0.021	0.011	0.008	0.014	0.018	0.022	0.021	0.003	0.014	0.013	0.015	0.009	0.021	0.023	0.02	0.011	0.013	0.012	0.026	0.017	0.011	0.013	0.015	0.019	0.021	0.007	0.016	0.012	0.014	0.015	0.008	0.01	0.021	0.006	0.021	0.016	0.011	0.015
0.019	0.01	0.014	0.025	0.01	0.018	0.023	0.017	0.018	0.026	0.003	0.021	0	0.017	0.014	0.02	0.01	0.007	0.008	0.024	0.018	0.015	0.016	0.022	0.003	0.008	0.012	0.024	0.014	0.02	0.005	0.008	0.015	0.01	0.02	0.01	0.016	0.025	0.012	0.018	0.024	0.018	0.018	0.026	0.007	0.021	0.003	0.018	0.015	0.019
0.005	0.016	0.014	0.015	0.008	0.005	0.011	0.002	0.011	0.013	0.014	0.011	0.017	0	0.006	0.016	0.011	0.014	0.013	0.014	0.011	0.014	0.012	0.014	0.017	0.017	0.018	0.015	0.003	0.009	0.021	0.011	0.004	0.007	0.022	0.018	0.023	0.018	0.018	0.018	0.022	0.021	0.014	0.021	0.02	0.016	0.019	0.022	0.016	0.019
0.008	0.014	0.015	0.013	0.006	0.004	0.012	0.005	0.008	0.012	0.012	0.008	0.014	0.006	0	0.015	0.012	0.015	0.014	0.011	0.013	0.011	0.013	0.012	0.015	0.016	0.016	0.014	0.007	0.011	0.019	0.009	0.006	0.007	0.016	0.015	0.019	0.014	0.012	0.012	0.018	0.015	0.01	0.016	0.016	0.011	0.015	0.016	0.01	0.016
0.014	0.011	0.01	0.013	0.019	0.016	0.011	0.017	0.008	0.017	0.019	0.014	0.02	0.016	0.015	0	0.015	0.02	0.018	0.015	0.007	0.005	0.007	0.007	0.017	0.017	0.011	0.007	0.015	0.01	0.023	0.021	0.012	0.013	0.016	0.012	0.012	0.013	0.02	0.018	0.013	0.02	0.009	0.017	0.02	0.015	0.02	0.019	0.016	0.004
0.012	0.008	0.007	0.021	0.011	0.014	0.017	0.012	0.014	0.021	0.008	0.018	0.01	0.011	0.012	0.015	0	0.007	0.004	0.021	0.01	0.012	0.008	0.017	0.009	0.006	0.009	0.018	0.007	0.012	0.012	0.01	0.008	0.005	0.023	0.011	0.018	0.022	0.018	0.021	0.024	0.022	0.016	0.025	0.015	0.021	0.013	0.022	0.018	0.016
0.017	0.011	0.012	0.026	0.01	0.017	0.023	0.015	0.019	0.026	0.004	0.022	0.007	0.014	0.015	0.02	0.007	0	0.003	0.025	0.017	0.017	0.015	0.023	0.007	0.006	0.013	0.024	0.011	0.018	0.008	0.008	0.013	0.009	0.025	0.013	0.02	0.027	0.017	0.022	0.027	0.023	0.02	0.029	0.013	0.024	0.01	0.023	0.019	0.021
0.016	0.009	0.009	0.024	0.011	0.016	0.02	0.014	0.017	0.024	0.005	0.021	0.008	0.013	0.014	0.018	0.004	0.003	0	0.023	0.014	0.014	0.012	0.02	0.007	0.004	0.011	0.021	0.01	0.015	0.009	0.009	0.011	0.007	0.024	0.012	0.018	0.025	0.017	0.022	0.026	0.023	0.019	0.028	0.014	0.023	0.011	0.023	0.019	0.019
0.011	0.02	0.02	0.003	0.017	0.01	0.008	0.013	0.008	0.004	0.023	0.003	0.024	0.014	0.011	0.015	0.021	0.025	0.023	0	0.015	0.014	0.017	0.008	0.024	0.025	0.022	0.01	0.015	0.013	0.029	0.02	0.013	0.016	0.015	0.021	0.022	0.005	0.019	0.013	0.013	0.017	0.009	0.009	0.024	0.007	0.024	0.018	0.014	0.015
0.009	0.011	0.007	0.014	0.016	0.013	0.009	0.013	0.01	0.016	0.017	0.014	0.018	0.011	0.013	0.007	0.01	0.017	0.014	0.015	0	0.007	0.003	0.009	0.017	0.015	0.011	0.008	0.01	0.004	0.021	0.017	0.008	0.01	0.02	0.013	0.017	0.016	0.021	0.02	0.019	0.023	0.012	0.021	0.021	0.017	0.02	0.023	0.018	0.011
0.012	0.007	0.008	0.013	0.014	0.013	0.011	0.014	0.006	0.016	0.015	0.013	0.015	0.014	0.011	0.005	0.012	0.017	0.014	0.014	0.007	0	0.007	0.008	0.013	0.014	0.009	0.009	0.012	0.01	0.019	0.016	0.01	0.01	0.014	0.008	0.011	0.013	0.016	0.015	0.013	0.016	0.007	0.016	0.016	0.013	0.016	0.016	0.013	0.005
0.01	0.009	0.004	0.016	0.015	0.014	0.011	0.014	0.01	0.018	0.014	0.015	0.016	0.012	0.013	0.007	0.008	0.015	0.012	0.017	0.003	0.007	0	0.011	0.014	0.012	0.008	0.011	0.01	0.007	0.019	0.016	0.008	0.009	0.02	0.011	0.015	0.018	0.02	0.02	0.019	0.022	0.013	0.022	0.019	0.018	0.017	0.022	0.018	0.01
0.011	0.015	0.015	0.006	0.017	0.013	0.006	0.015	0.005	0.01	0.021	0.009	0.022	0.014	0.012	0.007	0.017	0.023	0.02	0.008	0.009	0.008	0.011	0	0.02	0.021	0.016	0.003	0.014	0.009	0.026	0.02	0.011	0.014	0.014	0.016	0.017	0.007	0.019	0.015	0.011	0.018	0.007	0.012	0.022	0.01	0.022	0.018	0.014	0.008
0.019	0.007	0.011	0.024	0.012	0.018	0.022	0.018	0.017	0.026	0.005	0.021	0.003	0.017	0.015	0.017	0.009	0.007	0.007	0.024	0.017	0.013	0.014	0.02	0	0.006	0.009	0.022	0.014	0.018	0.005	0.011	0.014	0.01	0.02	0.007	0.013	0.024	0.013	0.019	0.023	0.019	0.017	0.026	0.007	0.021	0.005	0.018	0.016	0.017
0.018	0.008	0.008	0.025	0.014	0.019	0.022	0.018	0.018	0.026	0.007	0.023	0.008	0.017	0.016	0.017	0.006	0.006	0.004	0.025	0.015	0.014	0.012	0.021	0.006	0	0.008	0.022	0.013	0.017	0.008	0.012	0.014	0.01	0.024	0.009	0.016	0.026	0.018	0.023	0.026	0.023	0.019	0.029	0.013	0.024	0.01	0.023	0.02	0.018
0.017	0.003	0.005	0.022	0.016	0.019	0.019	0.019	0.015	0.024	0.012	0.02	0.012	0.018	0.016	0.011	0.009	0.013	0.011	0.022	0.011	0.009	0.008	0.016	0.009	0.008	0	0.017	0.015	0.015	0.013	0.016	0.014	0.011	0.019	0.005	0.01	0.022	0.018	0.02	0.02	0.021	0.015	0.025	0.014	0.021	0.013	0.02	0.018	0.011
0.011	0.016	0.015	0.008	0.019	0.014	0.005	0.015	0.007	0.011	0.022	0.011	0.024	0.015	0.014	0.007	0.018	0.024	0.021	0.01	0.008	0.009	0.011	0.003	0.022	0.022	0.017	0	0.015	0.008	0.027	0.022	0.012	0.015	0.017	0.017	0.019	0.009	0.022	0.018	0.014	0.021	0.01	0.015	0.024	0.013	0.024	0.021	0.018	0.009
0.006	0.013	0.011	0.016	0.008	0.008	0.012	0.005	0.011	0.015	0.011	0.013	0.014	0.003	0.007	0.015	0.007	0.011	0.01	0.015	0.01	0.012	0.01	0.014	0.014	0.013	0.015	0.015	0	0.008	0.018	0.009	0.003	0.004	0.021	0.015	0.021	0.018	0.017	0.019	0.022	0.021	0.014	0.021	0.018	0.017	0.016	0.022	0.016	0.017
0.005	0.014	0.011	0.013	0.015	0.011	0.006	0.01	0.009	0.013	0.017	0.012	0.02	0.009	0.011	0.01	0.012	0.018	0.015	0.013	0.004	0.01	0.007	0.009	0.018	0.017	0.015	0.008	0.008	0	0.023	0.017	0.006	0.01	0.021	0.016	0.02	0.015	0.021	0.02	0.02	0.023	0.013	0.02	0.022	0.016	0.021	0.023	0.018	0.013
0.023	0.012	0.015	0.029	0.015	0.023	0.028	0.022	0.022	0.03	0.007	0.026	0.005	0.021	0.019	0.023	0.012	0.008	0.009	0.029	0.021	0.019	0.019	0.026	0.005	0.008	0.013	0.027	0.018	0.023	0	0.013	0.019	0.014	0.024	0.012	0.017	0.03	0.016	0.023	0.028	0.023	0.022	0.031	0.01	0.026	0.006	0.022	0.02	0.022
0.015	0.014	0.016	0.022	0.004	0.012	0.02	0.01	0.016	0.021	0.006	0.017	0.008	0.011	0.009	0.021	0.01	0.008	0.009	0.02	0.017	0.016	0.016	0.02	0.011	0.012	0.016	0.022	0.009	0.017	0.013	0	0.011	0.008	0.022	0.015	0.021	0.023	0.012	0.017	0.024	0.019	0.017	0.024	0.013	0.019	0.01	0.02	0.015	0.021
0.005	0.012	0.01	0.014	0.009	0.007	0.01	0.006	0.009	0.013	0.012	0.011	0.015	0.004	0.006	0.012	0.008	0.013	0.011	0.013	0.008	0.01	0.008	0.011	0.014	0.014	0.014	0.012	0.003	0.006	0.019	0.011	0	0.005	0.02	0.014	0.019	0.016	0.017	0.017	0.02	0.02	0.012	0.019	0.018	0.015	0.016	0.02	0.015	0.015
0.009	0.009	0.009	0.017	0.007	0.009	0.014	0.008	0.01	0.017	0.008	0.013	0.01	0.007	0.007	0.013	0.005	0.009	0.007	0.016	0.01	0.01	0.009	0.014	0.01	0.01	0.011	0.015	0.004	0.01	0.014	0.008	0.005	0	0.019	0.011	0.017	0.018	0.014	0.016	0.02	0.018	0.012	0.021	0.014	0.016	0.012	0.019	0.014	0.015
0.021	0.017	0.021	0.015	0.019	0.018	0.02	0.021	0.012	0.019	0.021	0.015	0.02	0.022	0.016	0.016	0.023	0.025	0.024	0.015	0.02	0.014	0.02	0.014	0.02	0.024	0.019	0.017	0.021	0.021	0.024	0.022	0.02	0.019	0	0.015	0.013	0.012	0.012	0.007	0.006	0.006	0.009	0.01	0.016	0.009	0.019	0.005	0.008	0.013
0.018	0.003	0.009	0.02	0.015	0.018	0.019	0.018	0.013	0.023	0.011	0.019	0.01	0.018	0.015	0.012	0.011	0.013	0.012	0.021	0.013	0.008	0.011	0.016	0.007	0.009	0.005	0.017	0.015	0.016	0.012	0.015	0.014	0.011	0.015	0	0.007	0.02	0.014	0.016	0.017	0.016	0.013	0.022	0.009	0.018	0.009	0.016	0.014	0.011
0.022	0.009	0.014	0.021	0.02	0.022	0.022	0.023	0.015	0.025	0.017	0.021	0.016	0.023	0.019	0.012	0.018	0.02	0.018	0.022	0.017	0.011	0.015	0.017	0.013	0.016	0.01	0.019	0.021	0.02	0.017	0.021	0.019	0.017	0.013	0.007	0	0.02	0.016	0.017	0.015	0.016	0.013	0.021	0.013	0.018	0.014	0.014	0.015	0.009
0.015	0.02	0.021	0.004	0.019	0.014	0.011	0.017	0.008	0.009	0.024	0.007	0.025	0.018	0.014	0.013	0.022	0.027	0.025	0.005	0.016	0.013	0.018	0.007	0.024	0.026	0.022	0.009	0.018	0.015	0.03	0.023	0.016	0.018	0.012	0.02	0.02	0	0.019	0.012	0.008	0.015	0.007	0.006	0.024	0.006	0.025	0.016	0.013	0.013
0.02	0.015	0.02	0.02	0.011	0.015	0.022	0.017	0.015	0.021	0.013	0.016	0.012	0.018	0.012	0.02	0.018	0.017	0.017	0.019	0.021	0.016	0.02	0.019	0.013	0.018	0.018	0.022	0.017	0.021	0.016	0.012	0.017	0.014	0.012	0.014	0.016	0.019	0	0.008	0.017	0.007	0.013	0.017	0.008	0.014	0.01	0.009	0.006	0.019
0.019	0.017	0.022	0.014	0.015	0.014	0.019	0.017	0.012	0.016	0.019	0.012	0.018	0.018	0.012	0.018	0.021	0.022	0.022	0.013	0.02	0.015	0.02	0.015	0.019	0.023	0.02	0.018	0.019	0.02	0.023	0.017	0.017	0.016	0.007	0.016	0.017	0.012	0.008	0	0.011	0.004	0.009	0.01	0.015	0.007	0.017	0.005	0.003	0.016
0.02	0.018	0.021	0.011	0.022	0.019	0.017	0.022	0.011	0.017	0.024	0.014	0.024	0.022	0.018	0.013	0.024	0.027	0.026	0.013	0.019	0.013	0.019	0.011	0.023	0.026	0.02	0.014	0.022	0.02	0.028	0.024	0.02	0.02	0.006	0.017	0.015	0.008	0.017	0.011	0	0.012	0.008	0.008	0.021	0.009	0.023	0.011	0.012	0.011
0.021	0.018	0.023	0.017	0.016	0.017	0.022	0.02	0.014	0.02	0.019	0.015	0.018	0.021	0.015	0.02	0.022	0.023	0.023	0.017	0.023	0.016	0.022	0.018	0.019	0.023	0.021	0.021	0.021	0.023	0.023	0.019	0.02	0.018	0.006	0.016	0.016	0.015	0.007	0.004	0.012	0	0.011	0.012	0.013	0.01	0.016	0.003	0.005	0.017
0.013	0.013	0.015	0.008	0.014	0.011	0.011	0.014	0.004	0.012	0.017	0.008	0.018	0.014	0.01	0.009	0.016	0.02	0.019	0.009	0.012	0.007	0.013	0.007	0.017	0.019	0.015	0.01	0.014	0.013	0.022	0.017	0.012	0.012	0.009	0.013	0.013	0.007	0.013	0.009	0.008	0.011	0	0.01	0.016	0.006	0.017	0.011	0.008	0.009
0.019	0.022	0.025	0.008	0.021	0.016	0.016	0.019	0.012	0.012	0.026	0.01	0.026	0.021	0.016	0.017	0.025	0.029	0.028	0.009	0.021	0.016	0.022	0.012	0.026	0.029	0.025	0.015	0.021	0.02	0.031	0.024	0.019	0.021	0.01	0.022	0.021	0.006	0.017	0.01	0.008	0.012	0.01	0	0.023	0.005	0.025	0.013	0.012	0.016
0.022	0.011	0.017	0.024	0.013	0.019	0.025	0.02	0.018	0.026	0.009	0.021	0.007	0.02	0.016	0.02	0.015	0.013	0.014	0.024	0.021	0.016	0.019	0.022	0.007	0.013	0.014	0.024	0.018	0.022	0.01	0.013	0.018	0.014	0.016	0.009	0.013	0.024	0.008	0.015	0.021	0.013	0.016	0.023	0	0.019	0.004	0.013	0.012	0.018
0.014	0.018	0.021	0.007	0.016	0.011	0.013	0.015	0.008	0.01	0.021	0.006	0.021	0.016	0.011	0.015	0.021	0.024	0.023	0.007	0.017	0.013	0.018	0.01	0.021	0.024	0.021	0.013	0.017	0.016	0.026	0.019	0.015	0.016	0.009	0.018	0.018	0.006	0.014	0.007	0.009	0.01	0.006	0.005	0.019	0	0.021	0.011	0.008	0.014
0.021	0.01	0.015	0.025	0.012	0.019	0.024	0.019	0.018	0.026	0.006	0.021	0.003	0.019	0.015	0.02	0.013	0.01	0.011	0.024	0.02	0.016	0.017	0.022	0.005	0.01	0.013	0.024	0.016	0.021	0.006	0.01	0.016	0.012	0.019	0.009	0.014	0.025	0.01	0.017	0.023	0.016	0.017	0.025	0.004	0.021	0	0.016	0.014	0.019
0.022	0.017	0.023	0.018	0.018	0.019	0.022	0.021	0.015	0.021	0.02	0.016	0.018	0.022	0.016	0.019	0.022	0.023	0.023	0.018	0.023	0.016	0.022	0.018	0.018	0.023	0.02	0.021	0.022	0.023	0.022	0.02	0.02	0.019	0.005	0.016	0.014	0.016	0.009	0.005	0.011	0.003	0.011	0.013	0.013	0.011	0.016	0	0.006	0.016
0.017	0.015	0.019	0.014	0.012	0.013	0.018	0.015	0.01	0.016	0.015	0.011	0.015	0.016	0.01	0.016	0.018	0.019	0.019	0.014	0.018	0.013	0.018	0.014	0.016	0.02	0.018	0.018	0.016	0.018	0.02	0.015	0.015	0.014	0.008	0.014	0.015	0.013	0.006	0.003	0.012	0.005	0.008	0.012	0.012	0.008	0.014	0.006	0	0.015
0.016	0.011	0.012	0.014	0.019	0.018	0.014	0.019	0.009	0.018	0.019	0.015	0.019	0.019	0.016	0.004	0.016	0.021	0.019	0.015	0.011	0.005	0.01	0.008	0.017	0.018	0.011	0.009	0.017	0.013	0.022	0.021	0.015	0.015	0.013	0.011	0.009	0.013	0.019	0.016	0.011	0.017	0.009	0.016	0.018	0.014	0.019	0.016	0.015	0
0.023	0.011	0.017	0.022	0.018	0.021	0.024	0.023	0.016	0.025	0.015	0.021	0.013	0.023	0.018	0.017	0.018	0.019	0.018	0.022	0.02	0.013	0.018	0.019	0.012	0.016	0.013	0.022	0.021	0.022	0.015	0.018	0.02	0.017	0.011	0.008	0.007	0.021	0.011	0.013	0.015	0.012	0.014	0.02	0.008	0.017	0.011	0.01	0.011	0.014
0.026	0.013	0.02	0.027	0.017	0.023	0.028	0.024	0.021	0.029	0.013	0.024	0.01	0.024	0.02	0.022	0.019	0.017	0.017	0.027	0.024	0.018	0.022	0.024	0.01	0.015	0.016	0.027	0.022	0.026	0.011	0.017	0.022	0.018	0.017	0.011	0.013	0.026	0.011	0.017	0.022	0.015	0.019	0.025	0.004	0.022	0.007	0.014	0.015	0.02
0.025	0.012	0.018	0.025	0.018	0.023	0.026	0.024	0.019	0.028	0.014	0.023	0.011	0.024	0.019	0.019	0.018	0.018	0.018	0.025	0.022	0.016	0.02	0.022	0.011	0.016	0.014	0.025	0.022	0.024	0.013	0.018	0.021	0.017	0.014	0.009	0.009	0.024	0.011	0.015	0.019	0.014	0.017	0.023	0.006	0.02	0.009	0.012	0.013	0.017
0.015	0.02	0.022	0.005	0.018	0.013	0.012	0.016	0.008	0.009	0.024	0.006	0.024	0.017	0.013	0.015	0.022	0.026	0.025	0.005	0.017	0.014	0.019	0.009	0.024	0.026	0.022	0.012	0.018	0.016	0.029	0.022	0.016	0.018	0.011	0.02	0.02	0.003	0.017	0.01	0.009	0.013	0.007	0.004	0.023	0.004	0.024	0.014	0.011	0.014
0.021	0.013	0.017	0.016	0.021	0.021	0.019	0.023	0.012	0.021	0.021	0.018	0.02	0.023	0.018	0.011	0.02	0.023	0.022	0.018	0.017	0.01	0.016	0.013	0.018	0.02	0.014	0.015	0.021	0.019	0.022	0.023	0.019	0.018	0.008	0.011	0.007	0.014	0.016	0.014	0.008	0.014	0.01	0.015	0.016	0.014	0.018	0.012	0.013	0.007
0.014	0.008	0.01	0.013	0.015	0.015	0.013	0.016	0.007	0.017	0.015	0.013	0.015	0.016	0.013	0.006	0.013	0.018	0.016	0.014	0.01	0.003	0.009	0.009	0.014	0.015	0.009	0.011	0.014	0.012	0.019	0.017	0.012	0.011	0.011	0.008	0.008	0.013	0.015	0.013	0.011	0.015	0.007	0.016	0.015	0.012	0.015	0.014	0.012	0.004
0.021	0.011	0.015	0.018	0.02	0.02	0.019	0.022	0.013	0.022	0.019	0.018	0.018	0.022	0.018	0.01	0.018	0.022	0.02	0.019	0.016	0.009	0.015	0.014	0.016	0.018	0.012	0.016	0.02	0.019	0.02	0.021	0.018	0.017	0.01	0.009	0.004	0.016	0.016	0.014	0.011	0.014	0.01	0.017	0.014	0.015	0.016	0.012	0.013	0.007
0.014	0.015	0.017	0.007	0.019	0.015	0.011	0.017	0.006	0.013	0.022	0.01	0.022	0.017	0.014	0.008	0.019	0.024	0.022	0.009	0.013	0.008	0.014	0.005	0.021	0.022	0.017	0.007	0.017	0.013	0.026	0.022	0.014	0.016	0.011	0.015	0.014	0.006	0.018	0.013	0.007	0.015	0.005	0.01	0.021	0.009	0.022	0.015	0.013	0.007
0.02	0.007	0.013	0.024	0.013	0.019	0.023	0.019	0.017	0.026	0.007	0.021	0.005	0.019	0.016	0.017	0.012	0.01	0.01	0.024	0.018	0.013	0.015	0.02	0.003	0.008	0.009	0.022	0.016	0.02	0.007	0.012	0.016	0.012	0.018	0.006	0.011	0.024	0.012	0.017	0.021	0.017	0.016	0.025	0.005	0.02	0.003	0.016	0.014	0.017
0.025	0.01	0.016	0.026	0.018	0.023	0.026	0.024	0.019	0.029	0.013	0.024	0.01	0.024	0.02	0.018	0.016	0.016	0.016	0.026	0.021	0.015	0.018	0.022	0.009	0.013	0.011	0.024	0.021	0.023	0.011	0.018	0.02	0.017	0.017	0.007	0.008	0.025	0.014	0.019	0.021	0.017	0.018	0.026	0.007	0.022	0.008	0.016	0.016	0.017
0.02	0.005	0.01	0.022	0.018	0.021	0.021	0.021	0.016	0.025	0.014	0.021	0.012	0.021	0.018	0.012	0.013	0.016	0.014	0.023	0.015	0.01	0.012	0.017	0.009	0.011	0.005	0.019	0.018	0.018	0.013	0.018	0.017	0.014	0.017	0.004	0.005	0.022	0.017	0.019	0.018	0.019	0.015	0.024	0.012	0.02	0.012	0.017	0.016	0.011
0.018	0.017	0.018	0.01	0.022	0.018	0.014	0.021	0.01	0.016	0.024	0.014	0.024	0.021	0.017	0.009	0.022	0.026	0.024	0.012	0.015	0.01	0.016	0.007	0.022	0.024	0.018	0.009	0.02	0.016	0.028	0.025	0.018	0.019	0.011	0.016	0.014	0.008	0.02	0.015	0.006	0.016	0.008	0.011	0.022	0.011	0.023	0.015	0.015	0.007
0.022	0.015	0.021	0.019	0.017	0.019	0.023	0.021	0.015	0.022	0.017	0.017	0.016	0.022	0.016	0.018	0.021	0.021	0.021	0.019	0.021	0.015	0.02	0.018	0.016	0.02	0.018	0.021	0.021	0.023	0.019	0.019	0.02	0.017	0.006	0.013	0.011	0.017	0.008	0.008	0.012	0.005	0.012	0.015	0.01	0.013	0.013	0.004	0.007	0.015
0.022	0.015	0.02	0.016	0.021	0.02	0.02	0.023	0.013	0.021	0.022	0.017	0.021	0.023	0.018	0.013	0.022	0.025	0.024	0.017	0.019	0.012	0.019	0.014	0.019	0.023	0.017	0.016	0.022	0.021	0.024	0.023	0.02	0.019	0.005	0.014	0.009	0.013	0.015	0.011	0.006	0.011	0.009	0.013	0.017	0.012	0.019	0.009	0.011	0.01
0.025	0.012	0.017	0.03	0.017	0.024	0.029	0.023	0.023	0.031	0.009	0.027	0.006	0.023	0.02	0.023	0.015	0.011	0.013	0.029	0.023	0.019	0.02	0.026	0.007	0.011	0.014	0.028	0.02	0.025	0.004	0.015	0.021	0.016	0.023	0.012	0.016	0.029	0.015	0.022	0.027	0.021	0.022	0.03	0.007	0.026	0.005	0.02	0.019	0.022
0.022	0.015	0.021	0.023	0.013	0.018	0.025	0.019	0.017	0.024	0.012	0.019	0.01	0.02	0.015	0.021	0.018	0.016	0.017	0.022	0.023	0.017	0.021	0.022	0.012	0.017	0.018	0.024	0.019	0.023	0.014	0.013	0.019	0.015	0.014	0.013	0.016	0.022	0.003	0.011	0.019	0.009	0.016	0.02	0.006	0.017	0.008	0.01	0.009	0.02
0.02	0.014	0.019	0.016	0.017	0.018	0.02	0.02	0.012	0.02	0.018	0.015	0.016	0.021	0.015	0.015	0.02	0.021	0.021	0.017	0.019	0.012	0.018	0.015	0.016	0.02	0.016	0.018	0.02	0.02	0.02	0.019	0.018	0.016	0.004	0.012	0.01	0.014	0.009	0.007	0.009	0.006	0.009	0.013	0.012	0.011	0.014	0.004	0.006	0.012
0.02	0.011	0.017	0.018	0.014	0.017	0.021	0.019	0.013	0.021	0.014	0.016	0.012	0.019	0.014	0.015	0.017	0.017	0.017	0.019	0.018	0.012	0.017	0.016	0.012	0.016	0.014	0.019	0.018	0.02	0.016	0.015	0.016	0.014	0.009	0.009	0.009	0.017	0.007	0.009	0.013	0.008	0.01	0.017	0.007	0.013	0.01	0.007	0.007	0.013
[truncated: 18 more columns]
