# Supplementary material for: Biophysical mechanism underlying compensatory preservation of neural synchrony over the adult lifespan
Source: Commun Biol. 2022 Jun 9;5:567. doi: 10.1038/s42003-022-03489-4 (PMC9184644; doi:10.1038/s42003-022-03489-4)
Supplement: Supplementary file 4 — Supplementary Data 1 [file 42003_2022_3489_MOESM4_ESM.zip › SuppData/Fig4g_PAF.xlsx]

## Sheet: Sheet1
11.0593	10.9757	10.9574	11.0679	11.1051	11.0366	11.0856	11.0544	10.9887	11.0106	11.0679	11.0529	11.1997	11.1196	11.0507	11.0391	11.1056	11.0049	11.1088	11.0734	11.1197	11.0387	11.0518	11.0507	11.1344	11.2068	11.0729	11.0696	11.0985	11.0232	11.0751	11.12	11.0443	11.1041	11.1088	10.9479	11.0935	11.0378	11.0069	11.0675	11.0769	11.0694	11.0859	11.0618	11.0041	11.0303	10.969	11.0494	11.0082	11.0447
11.1435	11.0691	11.0694	11.0974	11.0066	11.0571	11.0362	10.961	11.0351	11.064	11.0929	11.0625	11.0916	11.0376	11.0671	11.059	11.0025	11.0154	11.0984	11.0309	11.1101	11.1103	11.1232	11.1257	11.0447	11.0428	11.0863	11.1343	11.0588	11.0019	11.0324	11.0007	11.1163	11.0741	11.096	11.1313	11.0824	11.13	11.1143	11.116	11.0724	11.0763	11.0975	11.1728	11.019	11.0278	11.1112	11.0753	10.991	11.0356
11.0894	11.1412	11.0326	11.0728	11.0901	10.9862	11.0897	11.1269	11.0638	11.0901	11.0132	11.1368	11.0466	11.0229	11.0594	10.9782	10.9899	10.9985	11.0262	11.0781	11.0019	10.975	11.0079	11.0929	11.1019	11.0703	11.0868	11.0094	11.0869	11.1243	11.0249	11.0413	11.0574	11.084	11.0335	11.1197	11.1263	11.0346	11.0294	11.1599	11.119	11.0693	11.0371	11.1646	11.1413	11.106	11.1663	10.9651	11.0757	11.0603
11.1222	11.114	11.0597	11.1088	11.0499	11.1047	11.1606	11.0863	11.1276	11.0337	11.1099	10.9694	11.0799	11.0104	11.0999	11.0235	11.0235	11.0475	11.0166	11.0159	11.0784	11.0874	11.0654	11.0956	11.1238	11.0459	11.0638	11.0547	11.0912	11.0713	10.9904	11.025	11.0885	11.0643	11.0734	11.0707	11.0225	11.1046	11.0532	11.1074	11.1012	11.0281	11.0944	11.0546	11.0496	11.0588	11.1507	11.0116	11.101	11.0382
11.0216	11.0372	11.0743	11.0641	11.0884	11.0154	11.0818	11.0613	10.9969	11.0818	11.0922	10.9922	11.1182	11.0735	11.0782	11.1144	11.0441	11.0931	11.0954	11.0693	11.0521	11.1228	11.1253	11.0512	11.049	11.005	11.0415	11.0432	11.0449	11.1121	11.069	11.064	11.0978	11.0947	11.0625	11.0838	11.0968	11.0518	11.0063	11.1244	11.0807	11.0153	11.0494	11.0853	11.0616	11.0071	10.9878	11.0107	11.0109	11.0451
11.0559	11.0934	11.0313	11.0651	11.0265	11.0409	10.9449	11.0768	10.9751	11.0163	11.1235	10.9562	11.0415	11.0984	11.0704	11.0612	11.0421	11.0679	11.0126	11.0775	11.0188	11.0957	11.0476	11.1053	11.0407	11.0178	11.0968	11.0959	11.0478	11.0418	11.0188	11.119	11.1422	11.1226	11.0488	11.0554	11.0249	11.0485	11.0594	11.0853	11.0784	11.0306	10.8824	11.1128	11.03	11.0434	11.1387	11.0837	11.0009	11.0221
11.05	11.1235	11.0546	11.0479	11.0787	10.9803	11.0146	11.0343	10.9944	11.0124	10.9829	11.1031	11.1501	11.0993	11.045	11.041	11.0884	11.0815	11.0512	11.0585	11.0372	10.9759	11.0726	11.0866	11.0282	11.065	11.0299	10.9635	11.075	11.0124	11.0582	11.0532	11.0957	11.0781	11.0766	11.0901	11.0679	11.0537	11.059	11.034	11.0091	11.1174	11.1475	11.1188	11.0025	11.0728	11.0659	11.1313	11.0304	11.0554
11.0816	11.0629	11.0293	10.9916	11.12	11.0975	11.0541	11.0551	11.0726	10.9722	11.0385	11.0726	11.0616	11.0249	11.0791	11.0982	11.1443	11.0393	11.0629	11.0613	11.0779	11.0259	11.0259	11.079	10.996	11.1228	11.1462	11.0568	11.0491	11.0884	10.9601	11.0837	11.0251	11.0816	11.0894	11.0821	11.0625	11.0262	11.0678	11.1244	11.0624	10.986	11.0441	11.0526	11.1191	11.0393	11.1278	11.076	11.0379	11.0225
11.0634	11.146	11.1387	11.0185	11.0196	11.0022	11.0921	11.0131	11.0466	11.034	11.081	10.9763	11.019	11.0846	11.0915	11.1029	11.0849	11.1247	11.0194	11.0378	11.0981	11.0963	11.0418	11.045	11.0582	11.0601	11.2228	11.0282	11.0169	11.0516	11.0968	11.0594	11.0332	11.1582	11.0678	11.0751	11.0744	11.0978	11.0787	11.0665	11.0818	11.0218	11.0212	11.0457	11.0338	11.0878	11.1029	11.0134	11.0606	11.0794
10.9809	11.0656	11.1793	11.1156	11.0469	11.0247	11.0676	11.0437	11.0182	11.0222	11.0297	11.08	11.0547	11.0176	11.0819	11.0031	11.0179	10.9971	11.0224	11.0187	11.1413	11.0191	11.0628	11.1128	10.9547	11.0471	11.1103	11.0299	11.0582	11.0406	11.0431	11.0599	11.1613	11.0554	11.0399	11.0331	11.0481	11.0385	11.0753	11.1274	11.0812	11.0654	11.0059	11.0907	11.1285	11.1099	11.0746	11.0126	11.1438	11.0551
11.0541	10.9829	11.1421	11.1744	11.0547	11.1463	11.1521	11.0084	11.0597	11.1121	11.0756	11.0315	11.0443	11.1321	11.0197	11.0974	11.0356	11.0357	10.9171	11.029	11.1076	11.0159	11.0303	11.0254	11.0522	11.0294	11.0485	11.1206	11.1024	11.1059	11.0481	11.0228	11.0528	11.0943	11.0751	11.0703	11.1481	11.1119	11.0593	11.1538	11.0631	11.0654	11.0722	11.0551	10.9996	11.0932	11.0922	11.1025	11.0529	10.9904
11.0116	11.1646	11.1456	11.0504	11.0671	11.0299	11.0418	11.089	11.0485	11.1368	11.1209	11.0359	11.0784	11.0762	11.0309	11.0637	11.0209	11.0734	11.0644	11.0985	11.0959	11.0659	11.0978	11.1013	11.0582	11.0537	11.0874	11.0501	11.0825	10.995	11.075	10.9796	11.1024	11.0963	11.1029	11.1303	11.0629	11.0194	11.1134	11.0396	11.0972	11.0404	11.0101	11.0621	11.1288	11.0791	11.1059	11.0253	11.1393	11.0394
11.1009	11.0837	11.0559	11.0982	11.0335	11.0222	11.054	11.0749	11.1007	11.0209	11.0206	10.9922	11.0697	11.0429	11.0238	11.1799	11.0356	10.9581	11.0571	11.079	11.0666	11.0344	11.0385	11.0476	10.9757	11.0746	11.1678	11.0228	11.0806	11.116	11.0659	11.1203	11.0522	11.0224	11.07	11.0584	11.0543	11.019	10.9491	11.026	11.1034	11.0443	11.085	11.0059	11.0843	10.9688	11.0838	11.1135	11.1299	11.0949
11.1522	11.0203	11.0969	11.0169	11.0571	11.1597	11.0729	11.0078	11.0668	10.9756	11.0487	11.1262	11.0824	11.0612	10.9931	11.1493	11.0587	11.0759	11.0496	11.0062	10.9994	11.0549	11.0704	11.0722	11.1157	11.0863	11.0521	11.1204	11.0625	11.081	11.1557	11.0075	11.016	11.0732	11.0481	11.0799	11.1112	11.1954	11.0387	11.1015	11.0181	11.0399	11.0668	10.955	11.1272	11.1175	11.0881	11.0474	11.1104	11.0912
11.1128	11.0951	11.0512	11.0399	11.0794	11.0882	11.0609	11.104	10.9682	10.9678	11.0038	11.0707	11.0176	11.1093	11.0125	11.0274	10.984	11.0819	11.0985	10.9657	11.0232	11.0909	11.0578	11.0257	11.0474	11.1291	11.09	11.1275	11.0121	11.0685	11.1076	11.0391	10.9597	11.0381	11.1197	11.091	11.0406	11.0409	11.0307	11.1076	11.0994	11.1407	11.0762	11.1651	11.0504	11.0966	11.0079	11.036	11.0407	11.0075
11.0772	11.0549	11.0816	11.049	11.0521	11.0129	11.0075	11.0363	11.0318	10.9935	10.9841	11.0349	11.086	11.0034	11.0744	11.0188	11.0426	11.0325	11.1034	10.9947	11.1116	10.9763	11.0082	11.066	11.0953	11.0024	11.0275	11.1737	11.0593	11.0594	11.0699	10.9687	11.0499	11.0559	11.0732	11.0413	11.02	11.0362	11.1579	11.0215	11.0063	11.0619	11.0166	11.106	11.0656	11.0471	11.1253	11.1279	11.0744	11.0824
11.0837	10.9906	10.9372	11.2426	11.0571	11.0854	11.119	10.9882	10.9679	11.1256	11.0059	11.0369	10.9932	11.0737	11.0588	11.0563	10.9588	11.0901	10.9843	11.029	11.0024	10.9951	11.0303	11.0774	11.0544	11.0056	11.0619	11.046	11.0491	11.0481	11.0391	11.0176	10.996	11.0365	11.0299	11.0546	11.0046	11.079	11.0878	11.0288	11.0359	11.0243	11.094	11.0412	11.0696	11.0507	11.0324	11.0663	11.0216	11.0643
10.9988	11.0782	11.0824	10.9881	11.0313	10.9822	11.0329	11.0128	11.0316	11.1259	10.9993	10.9882	11.0774	11.0819	11.0185	11.1168	11.0929	11.0084	11.0021	11.0835	11.0815	11.0459	10.9947	11.0488	11.0463	11.0206	11.0044	11.1404	11.0456	11.1018	11.0218	11.0934	11.0753	11.0829	11.0546	11.1068	10.966	11.0081	11.0337	11.0553	11.0187	11.1281	11.0499	11.085	11.044	11.0347	11.061	11.0704	11.109	11.0997
11.09	11.0454	11.0268	11.0621	11.0176	11.0207	11.0282	11.0006	11.044	11.1097	11.0797	11.0916	11.0694	10.9871	11.0081	11.0912	10.9916	11.0563	11.1281	11.0329	11.0878	11.0272	11.0741	11.0282	11.0291	11.0753	11.1075	11.1016	11.0626	11.074	11.1397	11.0365	11.0182	11.0563	10.9826	11.0224	11.0737	11.0357	11.0525	11.0893	10.964	11.0984	11.036	11.0468	11.0903	11.0271	10.9435	11.0953	11.0396	11.0725
11.0044	10.9806	11.0682	11.0712	11.0962	11.099	11.0065	11.0566	11.1116	11.0626	11.0871	11.0082	11.105	11.1166	11.0896	11.0937	11.0047	10.99	11.0468	11.1174	11.0076	11.0488	11.046	11.0521	11.0751	11.0876	11.0869	11.0301	11.0738	11.0719	11.0566	11.0916	11.1537	11.0907	11.0966	11.0481	11.1165	11.0397	11.0362	11.0546	11.0341	11.0191	11.141	11.1543	11.0731	11.0919	10.9694	11.0293	11.0228	11.1282
11.0106	11.1441	11.0521	11.0937	11.0222	11.0634	11.0221	10.9829	11.0134	11.0246	11.0726	11.0649	11.0037	10.9862	11.0078	11.1062	11.0169	11.0309	11.0285	11.0022	11.0447	11.0207	11.0657	11.0412	11.0365	11.0603	11.0609	11.0282	11.1163	11.0629	11.0231	11.0054	11.0818	11.0747	11.1026	11.0199	11.1365	10.9828	11.1031	11.0878	11.0285	11.0418	11.0893	11.034	11.0441	11.1837	11.0196	11.0501	11.0197	11.0196
11.1072	11.0869	10.9841	10.9838	11.1929	11.11	11.0588	11.0253	11.0568	11.0318	11.0453	11.0815	11.1231	11.0509	10.9959	11.1568	10.9775	10.9926	11.0424	10.9403	11.1246	11.0909	11.0849	11.0534	11.0179	11.0553	11.0766	11.0501	10.9838	11.0651	11.0303	11.0244	11.0118	11.0109	10.9828	11.0397	11.0209	11.081	11.1122	11.1129	11.0084	11.0629	11.0444	10.9972	11.0207	11.0315	11.064	11.0781	11.106	11.0337
11.096	11.0254	11.0659	10.9659	11.1238	10.9472	10.9832	11.0543	10.9588	10.9787	11.0332	11.0881	10.9638	11.0059	11.0756	11.0279	10.9912	11.0451	11.0051	11.0475	11.0624	11.0054	11.0701	10.9376	10.9612	11.0074	11.059	11.0326	10.9553	10.9846	11.05	11.0031	11.0974	10.9921	11.0388	11.069	11.0249	11.0141	10.9122	11.0501	11.0444	11.0384	11.05	11.0396	11.0362	11.0151	11.0562	11.0141	11.0525	11.0826
11.1771	11.1504	10.9791	11.0724	11.0971	11.0134	11.0799	11.0125	11.0344	11.0641	11.0256	10.9751	11.0065	11.0396	11.0462	11.0594	11.0206	11.0659	11.0376	11.0943	10.9812	10.9996	11.0834	10.9093	10.9675	11.0368	10.9522	10.9768	11.009	10.9987	11.0378	11.0051	11.0456	11.105	11.0501	11.0485	11.0413	10.9775	11.0103	11.0329	10.9882	11.0366	11.0865	11.0201	11.0585	11.0368	11.0622	11.0785	11.0526	11.0037
10.9776	10.956	11.0078	11.1835	10.984	11.0668	11.0562	10.9926	11.0854	11.0806	11.0307	11.0887	11.0731	10.9678	11.0754	11.0446	11.0421	11.0594	11.0275	11.0043	11.0438	10.9566	11.1087	11.0481	11.0591	11.0825	11.0032	11.1031	11.0922	11.02	10.9919	11.0129	11.1247	11.0524	11.0769	10.9899	11.0293	11.0466	10.9669	11.0628	10.9494	11.0776	11.0297	11.02	11.0566	11.0349	11.1263	11.04	10.9804	11.0538
11.0353	11.0894	11.0216	11.0834	11.0807	10.9953	11.0222	11.0512	11.0763	11.029	11.0487	10.9525	11.0876	10.9731	10.9772	11.0193	11.0926	11.0584	11.0601	11.0678	11.0443	11.1057	11.0531	10.9766	11.1175	11.0734	11.0178	11.0219	11.0369	10.92	11.1054	10.9875	10.98	11.0437	11.0991	11.0126	10.9338	11.0578	11.0712	11.0315	11.0335	11.0387	11.0709	10.9744	11.115	11.1018	11.0301	11.0518	11.006	11.0113
11.0831	11.0326	11.0325	11.0109	11.0668	10.9846	10.9763	11.0099	10.9422	11.0032	10.9326	11.0156	10.9697	10.9803	11.0429	11.0134	10.9582	10.9832	11.0053	11.015	11.0287	10.9437	11.1279	11.0243	10.9987	10.9985	11.0432	11.0141	11.0219	11.0885	11.0001	11.036	11.0474	11.0722	11.0604	11.0328	10.996	11.1069	11.0919	10.9918	11.0185	11.0657	11.1062	11.0381	11.0453	11.0241	11.0229	11.0343	10.9951	10.9953
11.0253	11.0441	11.0124	11.0507	11.0625	11.0032	11.0187	10.8818	11.0263	11.0531	11.0187	10.9969	11.0282	11.1012	11.0915	11.006	10.9506	11.0269	11.0021	11.0797	10.9965	11.0749	11.0101	10.9678	11.021	11.0809	10.9746	11.0407	11.0582	11.0249	10.9941	11.04	11.091	11.0234	10.9871	10.9863	11.0231	11.0088	11.0935	11.0197	11.0951	11.0078	10.9926	10.9512	11.0224	11.0663	11.0144	11.041	11.0419	11.0574
10.9722	10.9935	11.0428	11.0015	10.9675	10.9769	11.0041	11.0712	11.005	10.9641	11.0593	10.9643	11.0816	11.0572	10.9762	10.9535	11.1037	10.9925	11.0129	11.0457	11.0399	10.959	11.0932	11.0035	11.0149	11.0475	11.1059	10.9513	10.9897	11.1018	11.0197	10.9941	11.0351	11.0971	11.0463	11.0793	10.9476	10.9962	11.0632	10.9744	11.1059	11.0704	11.0615	10.9753	10.9916	11.0201	10.9971	11.0654	10.9875	11.0319
10.9604	11.0112	11.0093	11.0562	11.0728	11.0401	11.0024	10.9626	11.0125	10.9599	10.9032	10.9832	10.9247	11.0093	11.0659	11.0756	11.0915	11.0596	11.0247	10.9872	10.9799	10.9749	11.0526	10.9565	10.9676	10.9212	11.0476	11.0379	10.9563	11.0375	11.0715	11.1287	10.9984	11.0032	11.0581	11.0963	11.0046	10.996	11.0074	11.0676	11.0288	10.9722	11.0344	11.0875	11.0547	10.9553	11.0813	11.086	11.036	11.0454
11.0876	11.0554	11.0194	11.09	11.0179	11.0693	11.0194	11.024	11.0368	11.0276	10.9847	10.9665	11.0221	10.9859	10.9531	11.0091	10.9604	10.9744	10.9981	11.029	10.9812	10.9362	11.0165	10.9729	11.0225	11.0822	11.0082	11.0015	10.9963	11.0232	11.04	11.0612	11.0546	11.0391	11.0074	11.0018	11.0271	11.0269	11.0901	10.9706	11.0385	11.0247	10.961	10.9816	11.0185	11.0475	10.9863	11.0722	11.0944	11.0166
11.0737	11.0863	11.0006	10.9629	10.9953	10.9901	10.9828	10.9376	11.0916	10.9882	10.99	11.0529	10.92	10.9474	10.9897	10.9625	10.9299	10.9857	11.0131	11.0096	10.9828	11.0099	10.9106	11.0432	11.0441	11.13	11.0125	11.0016	11.066	10.9841	11.0468	11.0313	11.0187	11.0128	11.0393	11.0003	11.0524	11.0718	11.0069	10.9972	11.0263	11.0291	11.1206	11.0354	11.0191	11.0244	11.0124	11.0066	11.0097	11.0556
10.9981	11.0574	11.081	10.9885	10.9406	11.0257	11.0182	11.0224	11.0125	10.9668	11.0054	10.9859	10.9718	10.9969	11.0297	11.0129	10.9497	11.0137	10.9526	10.9938	10.9313	10.9954	10.9559	11.0631	11.0222	10.951	11.1024	11.0915	10.9757	11.0037	10.9796	10.94	11.004	10.9797	11.079	11.0915	11.0585	10.8791	11.0716	11.0021	11.0526	11.0954	10.9784	10.984	10.9771	10.9888	10.9382	11.0257	11.0822	10.9928
10.9971	11.0378	11.0465	10.9643	11.0081	11.0285	10.9256	11.0029	10.9826	10.9216	10.9096	10.91	10.9549	11.0315	11.0238	11.0075	11.0041	10.985	10.9459	10.9838	11.015	11.004	10.9925	11.019	10.9653	11.0385	11.005	11.0315	10.9766	10.985	11.0522	11.0859	10.9437	11.0216	10.9959	11.0681	10.9682	10.9869	11.0263	11.0438	10.9491	10.9575	11.0562	10.974	11.0669	11.03	11.0172	11.0072	11.0699	11.0434
11.0607	11.0084	11.0468	10.9954	10.9271	10.9669	10.9932	10.9272	11.0226	10.9057	10.9929	11.0426	11.0816	10.9626	10.9407	10.9932	10.9743	10.9209	11.0675	10.9978	11.0672	10.9299	10.9843	10.9826	11.0041	11.0199	11.0246	11.0044	10.9259	10.9638	10.9753	11.0363	10.964	11.0185	10.9229	11.0343	11.0387	11.0363	11.0201	10.9832	10.9941	11.0209	11.0243	10.9449	11.0949	11.0124	10.9954	10.9937	11.0362	11.0266
10.9919	11.08	11.0278	11.0356	10.9951	10.9562	10.9843	10.9693	10.9601	11.0588	11.0056	10.9953	11.0003	11.0081	10.9397	10.9788	10.9847	11.0285	11.0056	10.9876	10.9809	11.0071	10.9122	11.0466	11.0015	11.0091	10.9493	10.9788	10.9815	10.959	10.9535	11.0175	10.9488	10.9931	11.0193	11.0235	11.0197	10.9699	11.0204	10.9685	11.0354	11.0769	11.0187	10.9866	10.984	11.0422	11.0176	11.0728	10.9991	11.059
11.0666	10.9675	11.0951	11.0013	10.9751	11.0056	10.9726	10.9525	10.9574	11.01	10.9035	10.9376	10.99	10.9413	10.9746	11.0304	10.9824	10.9565	10.9359	11.0135	10.9912	11.0363	10.906	10.9632	10.9976	10.9834	11.0349	10.9497	11.0197	10.9184	11.0004	10.9856	10.996	11.0501	10.9829	11.0357	11.0288	10.9497	10.8925	10.9872	11.0568	10.9222	10.9585	11.0122	11.0176	11.0549	11.0584	11.0679	10.9794	11.0425
11.0869	11.1188	11.0763	10.991	11.0024	10.9144	10.9799	10.9265	10.9716	10.8788	10.9578	11.0029	10.9101	11.0484	10.8851	10.9521	11.0832	10.9131	10.9279	11.0053	10.865	10.9666	10.9543	10.9907	10.9682	11.0394	10.9762	10.9684	10.9465	10.9079	10.9569	10.9918	10.9741	10.9421	11.0219	11.0596	11.0581	10.9532	10.9753	10.9678	11.0135	11.0728	11.0131	10.9993	10.9537	11.0513	10.9579	11.0281	10.9876	11.0066
11.0972	11.1638	11.0524	10.9282	11.0294	11.0485	10.9866	10.936	10.9544	10.9278	10.8935	10.9113	10.9457	10.8393	10.9282	10.9612	10.9212	11.0001	11.025	10.8879	10.89	10.9146	10.9518	10.8822	10.92	11.0515	10.9416	10.9888	11.0206	10.9747	11.0149	10.9491	11.0096	10.9465	10.9534	10.991	10.9263	10.9828	10.9922	11.0769	10.9907	11.0137	10.9954	11.001	11.0037	11.0401	10.9893	11.0131	10.9787	10.9843
11.0241	11.0349	10.9954	11.0175	11.0313	11.0404	10.9563	10.9094	10.9332	10.9301	10.9734	11.0276	10.9413	10.9697	10.9351	10.9499	10.8737	11.0156	10.9321	10.9368	11.0029	11.0021	10.8978	10.8771	10.9776	10.9954	10.951	10.9266	10.9357	10.9975	10.9679	10.9282	10.9281	10.9341	10.9643	10.9575	10.9266	11.021	11.0381	10.939	10.9735	11.039	10.8985	10.9641	10.9356	10.9522	10.9909	10.9304	10.9794	11.02
11.0435	10.9956	11.0413	11.0472	11.0066	10.9249	10.9812	10.881	10.9172	10.9682	10.9001	10.844	10.8662	10.996	10.8421	10.9369	10.9485	11.0013	10.9787	10.9675	10.8757	10.9924	10.9259	10.9612	10.9931	10.9056	10.9354	11.0272	11.0416	10.9854	11.0507	10.9531	10.9449	10.8835	11.009	10.9524	10.9288	10.9181	10.9985	10.9737	10.9521	10.9143	10.9975	11.0194	11.0121	10.9184	10.9982	10.9496	10.9315	10.9968
11.1479	11.0576	10.9971	10.9834	10.9549	10.9063	10.9625	10.8869	10.8946	10.9294	10.8718	10.9768	10.9444	10.9843	10.9081	10.9634	10.9316	10.8518	10.8854	10.909	10.9513	10.9563	10.92	10.9237	10.9325	10.9462	10.9016	10.9112	10.9443	10.8841	10.9518	10.98	10.9807	10.9157	11.0003	10.9737	10.9913	10.8725	10.9204	10.9444	11.0122	10.9701	10.9603	10.9535	10.9381	10.9228	10.8619	10.9725	10.995	11.0644
11.0632	10.9787	11.0141	11.0346	11.0053	10.9037	10.9353	10.9299	10.9516	10.9241	10.8696	10.9853	10.9079	10.8838	10.9534	10.9231	10.9021	10.8625	10.8599	10.9468	10.925	10.8785	10.8866	10.9375	10.8932	10.9328	10.966	10.985	10.8868	10.9703	10.9678	10.9497	10.9271	10.991	10.9459	11.0412	11.0213	10.9471	10.956	10.9863	10.9696	10.9816	10.9413	10.9181	10.884	10.9871	11.0024	10.885	10.9918	10.8743
11.0896	11.0376	11.0387	10.9135	10.9463	11.0216	10.8824	10.8696	10.925	10.896	10.9512	10.9196	10.8469	10.8701	10.9556	10.8479	10.9512	10.8978	10.8638	10.9257	10.8656	10.8362	10.8487	10.8879	10.9253	10.9863	10.8897	10.8379	10.9516	10.8666	10.9894	11.0179	10.9668	10.9004	10.8799	10.9597	10.9622	10.8632	10.9834	10.9606	10.8715	10.8819	10.9384	11.0088	10.8485	10.9978	10.8816	10.9582	10.9403	10.9734
11.0231	10.9618	11.0309	10.9879	10.9681	10.9947	10.924	11.016	10.8551	10.8766	10.9394	10.9034	10.9074	10.8219	10.8793	10.9191	10.8893	10.9319	10.8963	10.9262	10.9021	10.8453	10.939	10.9151	10.9265	10.9582	10.9253	10.9551	10.9485	10.9147	10.8722	10.9438	10.895	10.9143	10.9387	10.9365	10.9535	10.9256	10.9276	10.9185	10.9284	10.9815	10.9524	10.9199	10.9157	11.0328	10.9096	10.9496	10.9235	10.9753
11.1416	11.0293	10.9024	10.9959	10.9538	10.9304	10.8681	10.9012	10.8326	10.8497	10.8681	10.8759	10.9081	10.8356	10.8491	10.9047	10.864	10.8941	10.8785	10.7874	10.7668	10.9338	10.901	10.8604	10.9157	10.8688	10.8875	10.9331	10.8816	10.791	10.834	10.8801	10.9047	10.9572	10.9291	11.0196	10.841	10.8931	10.9225	10.9031	10.921	10.8881	10.9437	10.8785	10.9375	10.9768	10.9644	10.9154	10.9066	10.9382
11.0491	11.0257	11.1206	10.9435	10.9374	10.9234	10.8781	10.8503	10.9431	10.7676	10.8004	10.8278	10.8172	10.8221	10.8487	10.8912	10.9351	10.9031	10.9166	10.8238	10.8487	10.9276	10.8388	10.9097	10.8337	10.8288	10.8872	10.8319	10.8082	10.8254	10.8463	10.829	10.8434	10.9246	10.8503	10.9194	10.8951	10.9228	10.8716	10.8788	10.911	10.9369	10.9372	10.8921	10.9659	10.9746	10.9238	10.8615	10.9465	10.8982
11.0666	11.0434	10.9584	10.9738	11.0125	10.9412	10.8988	10.9287	10.8862	10.8372	10.896	10.9182	10.7897	10.856	10.8712	10.8781	10.8466	10.9078	10.8116	10.8815	10.8891	10.9344	10.8466	10.8162	10.8219	10.8484	10.8124	10.8924	10.9053	10.8924	10.8943	10.8834	10.7682	10.9441	10.8103	10.8821	10.8426	10.826	10.8241	10.8779	10.8784	10.8918	10.9185	10.9468	10.9512	10.8759	10.8666	10.8972	10.9268	10.9019
11.08	10.9721	11.0119	11.01	10.9121	10.9071	10.9209	10.8709	10.866	10.7735	10.8419	10.8165	10.8288	10.7078	10.8524	10.7953	10.8035	10.8219	10.784	10.7547	10.7013	10.8424	10.869	10.811	10.8809	10.8172	10.9224	10.8485	10.8113	10.8471	10.8412	10.8349	10.8671	10.8193	10.8507	10.8265	10.8104	10.8254	10.7941	10.8647	10.8791	10.8859	10.9312	10.8915	10.9212	10.9001	10.89	10.9084	10.8609	10.8047
10.9651	11.0465	11.0357	10.9312	10.9213	10.8681	10.889	10.8384	10.8765	10.8112	10.7491	10.8578	10.7604	10.7663	10.7884	10.7585	10.796	10.8063	10.7222	10.7212	10.859	10.8028	10.8172	10.7269	10.8147	10.7497	10.7338	10.7978	10.8104	10.7903	10.7694	10.8107	10.8137	10.8826	10.8759	10.7816	10.7935	10.8169	10.7738	10.8782	10.8419	10.8794	10.8234	10.9018	10.839	10.8535	10.89	10.866	10.8599	10.8546
11.1426	10.9575	10.9756	10.9763	10.9453	10.986	10.825	10.7615	10.8432	10.7743	10.8079	10.8038	10.7887	10.7131	10.694	10.7806	10.7896	10.6601	10.7896	10.6932	10.7257	10.7681	10.775	10.7641	10.7259	10.8144	10.8512	10.6706	10.7391	10.8219	10.8806	10.7696	10.7775	10.771	10.7893	10.7849	10.8049	10.6941	10.8699	10.8663	10.806	10.7897	10.8207	10.7813	10.8585	10.8224	10.7884	10.7728	10.8757	10.8474
11.1265	10.9972	11.0294	10.9853	10.9993	10.944	10.8679	10.851	10.9162	10.8838	10.9387	10.7572	10.7037	10.8012	10.8072	10.6844	10.6994	10.7524	10.6196	10.7387	10.765	10.6301	10.7674	10.7596	10.8007	10.7594	10.7175	10.7434	10.7497	10.8153	10.7757	10.7941	10.7969	10.8191	10.7199	10.7553	10.7274	10.7982	10.8038	10.7444	10.84	10.7526	10.7694	10.7949	10.7701	10.716	10.8641	10.7381	10.8182	10.7613
11.0512	11.0563	10.9753	10.8872	10.9332	10.8824	10.7629	10.8653	10.7321	10.8526	10.7171	10.7121	10.7222	10.7418	10.7087	10.6446	10.5772	10.6656	10.6882	10.6893	10.7318	10.7721	10.826	10.7738	10.6615	10.665	10.7628	10.719	10.7271	10.8119	10.7354	10.7572	10.7146	10.7791	10.6493	10.7032	10.7453	10.704	10.7675	10.7799	10.7844	10.7007	10.7571	10.8251	10.8132	10.704	10.7482	10.7638	10.8135	10.8163
11.0556	11.0743	10.9179	10.9575	10.8306	10.8935	10.8157	10.7391	10.7156	10.6719	10.8154	10.7806	10.6938	10.7309	10.6619	10.6357	10.5668	10.6587	10.6421	10.7222	10.5991	10.6856	10.7043	10.6876	10.6644	10.6812	10.6799	10.6625	10.6853	10.7646	10.6012	10.7379	10.7853	10.6024	10.695	10.7518	10.7201	10.6566	10.7794	10.6832	10.6421	10.7404	10.7484	10.6603	10.8154	10.6922	10.73	10.725	10.7497	10.7235
11.0309	11.0172	10.9657	10.9297	10.9387	10.8478	10.8701	10.7612	10.7834	10.724	10.781	10.6715	10.7091	10.6709	10.7806	10.706	10.6121	10.6949	10.684	10.6454	10.5754	10.5654	10.6118	10.6519	10.5981	10.6346	10.5957	10.5799	10.5922	10.6282	10.6279	10.6431	10.6387	10.6166	10.5997	10.6351	10.6585	10.7022	10.6881	10.5907	10.6313	10.7009	10.6685	10.7728	10.7203	10.6768	10.6875	10.6626	10.6646	10.7307
11.1274	11.0716	11.0379	10.8765	10.8676	10.919	10.8318	10.7479	10.8154	10.6313	10.8241	10.6497	10.6035	10.6321	10.6207	10.6246	10.6516	10.6497	10.5956	10.5374	10.4947	10.5538	10.6053	10.549	10.5812	10.5924	10.6466	10.6456	10.5753	10.4221	10.4303	10.5134	10.5124	10.7031	10.6559	10.6894	10.6207	10.5837	10.5826	10.5726	10.5803	10.6	10.584	10.6571	10.5229	10.664	10.6197	10.6444	10.6076	10.6182
11.0403	10.9518	10.9846	10.9156	10.8612	10.911	10.791	10.624	10.7447	10.6594	10.6331	10.6209	10.5157	10.5037	10.5875	10.4965	10.5385	10.6565	10.5412	10.5804	10.5787	10.589	10.5243	10.4266	10.4621	10.5354	10.5637	10.5153	10.5162	10.4909	10.4901	10.6119	10.6156	10.5697	10.5121	10.5351	10.5534	10.4981	10.5924	10.6343	10.4568	10.6137	10.5894	10.5882	10.63	10.6516	10.6072	10.6644	10.5753	10.5891
11.0616	10.9943	10.9916	10.8985	10.7856	10.7993	10.765	10.6193	10.6534	10.716	10.6524	10.5985	10.6072	10.5481	10.5329	10.4619	10.4585	10.5501	10.4157	10.5747	10.5274	10.4649	10.491	10.5522	10.3974	10.54	10.5357	10.4179	10.4996	10.4809	10.5387	10.4837	10.5915	10.4969	10.4771	10.4966	10.4985	10.4812	10.5132	10.5147	10.5537	10.6372	10.504	10.5506	10.5382	10.5468	10.5713	10.5779	10.5731	10.6468
10.9575	11.0025	11.0735	10.9444	10.8347	10.8284	10.7582	10.7968	10.7412	10.5571	10.6691	10.5131	10.4756	10.4171	10.4999	10.3996	10.4701	10.4928	10.3804	10.4585	10.3807	10.4226	10.5025	10.4556	10.5063	10.4056	10.476	10.4893	10.3641	10.405	10.3235	10.5144	10.3965	10.496	10.4768	10.5435	10.4876	10.5304	10.501	10.4687	10.494	10.4987	10.504	10.5194	10.5597	10.5474	10.54	10.5996	10.5619	10.5399
11.0696	11.0097	10.9704	10.8393	10.8581	10.7201	10.6622	10.6399	10.5829	10.6594	10.5657	10.5941	10.5206	10.4279	10.511	10.4607	10.3591	10.2691	10.4328	10.4018	10.4606	10.4429	10.3369	10.3529	10.3641	10.2863	10.445	10.5049	10.3806	10.4394	10.3931	10.4543	10.4794	10.4165	10.4518	10.4575	10.4749	10.4876	10.4885	10.5085	10.4628	10.4859	10.4465	10.5184	10.5559	10.5169	10.4634	10.4956	10.5416	10.5578
11.0447	11.0419	10.966	10.8901	10.6981	10.7857	10.6797	10.6076	10.6631	10.5456	10.4371	10.5487	10.4657	10.449	10.3456	10.3947	10.3963	10.3488	10.3238	10.3681	10.3699	10.3068	10.3487	10.3182	10.364	10.3125	10.3535	10.3288	10.3666	10.3909	10.4532	10.405	10.4257	10.4126	10.449	10.4753	10.4582	10.4776	10.4454	10.51	10.4816	10.5441	10.4906	10.4832	10.5419	10.5	10.4912	10.56	10.5343	10.535
11.0831	10.9401	11.0843	10.9125	10.8122	10.7729	10.744	10.6882	10.5437	10.4907	10.4426	10.5565	10.3657	10.3254	10.2993	10.2997	10.2094	10.1865	10.3459	10.2699	10.3312	10.3082	10.3138	10.2254	10.2672	10.3468	10.3126	10.326	10.3324	10.3654	10.3285	10.3615	10.4315	10.4162	10.3681	10.3997	10.4215	10.4199	10.4276	10.4506	10.4744	10.4397	10.4699	10.5259	10.5028	10.4935	10.4947	10.5841	10.5379	10.5388
11.0335	11.0587	10.8829	10.9181	10.8126	10.7529	10.7013	10.5878	10.5809	10.5024	10.3785	10.3657	10.3946	10.2865	10.2078	10.1665	10.2379	10.0681	10.1849	10.1449	10.0953	10.1785	10.1874	10.2419	10.2322	10.2891	10.2965	10.2754	10.3156	10.3616	10.3429	10.3412	10.3868	10.3687	10.4181	10.4572	10.4646	10.4463	10.4909	10.495	10.4568	10.4369	10.4941	10.4809	10.5079	10.5069	10.4893	10.5256	10.5516	10.5735
11.0003	11.0091	10.9129	10.8801	10.8988	10.6828	10.6987	10.4725	10.5368	10.4418	10.3351	10.3082	10.1838	10.2563	10.2543	10.2016	10.2129	10.2246	10.1897	10.0971	10.1503	10.2197	10.219	10.2851	10.2088	10.214	10.2753	10.2772	10.3412	10.3154	10.304	10.3693	10.3459	10.386	10.3587	10.3782	10.3951	10.4262	10.4444	10.4276	10.4572	10.4724	10.4762	10.4681	10.5129	10.5326	10.5279	10.5254	10.51	10.5332
11.0474	10.9809	10.9506	10.8693	10.8443	10.6359	10.6144	10.6401	10.4149	10.3804	10.3466	10.2956	10.2209	10.0937	10.11	10.0449	10.1113	10.109	10.1218	10.1	10.0985	10.1497	10.1865	10.2022	10.2551	10.3388	10.3132	10.2332	10.3174	10.2885	10.3334	10.3182	10.376	10.4301	10.3887	10.3578	10.401	10.4413	10.4491	10.4256	10.4582	10.4513	10.4813	10.5051	10.509	10.4996	10.5066	10.5097	10.5274	10.5287
11.0806	11.0118	10.9021	10.826	10.7835	10.7068	10.6103	10.6028	10.3765	10.3996	10.3246	10.1366	10.1812	10.1157	9.99029	10.1053	10.1613	9.99029	10.1312	10.0651	10.1347	10.079	10.1384	10.1991	10.2406	10.2171	10.2272	10.2694	10.3075	10.2588	10.2975	10.3316	10.3181	10.3622	10.4122	10.3572	10.4144	10.4534	10.4196	10.3868	10.4109	10.4444	10.4887	10.4859	10.4835	10.4934	10.4871	10.5116	10.5194	10.5288
11.0041	11.0132	10.9229	10.9062	10.7775	10.6671	10.664	10.4831	10.4007	10.2751	10.2515	10.1119	10.0291	10.0628	10.0612	10.0478	9.98294	9.98868	10.1304	10.0672	10.0424	10.1241	10.106	10.1897	10.1831	10.2182	10.2256	10.2672	10.27	10.311	10.3144	10.3288	10.3362	10.3296	10.3794	10.3913	10.4	10.4094	10.4569	10.4221	10.4303	10.4591	10.4594	10.4685	10.4537	10.4978	10.4856	10.48	10.5487	10.5268
11.0788	10.9106	10.7726	10.8401	10.7028	10.6566	10.6421	10.4994	10.2625	10.246	10.2146	10.0222	10.0025	10.0097	9.90235	9.99515	10.0372	9.97985	10.0066	10.03	10.0653	10.0625	10.1529	10.1538	10.1919	10.2241	10.2365	10.2197	10.2488	10.2741	10.2906	10.305	10.3382	10.3353	10.3575	10.3562	10.3859	10.4099	10.4007	10.4462	10.4225	10.4313	10.431	10.4588	10.4676	10.4974	10.4774	10.5	10.5025	10.5082
10.9979	11.0476	10.9224	10.766	10.7935	10.5968	10.3816	10.4574	10.1838	10.1441	10.1132	9.92221	9.94118	9.92647	9.85706	9.89779	9.95309	9.91824	9.93574	10.0194	10.0349	10.0816	10.1462	10.1482	10.1606	10.2015	10.2353	10.215	10.2771	10.2618	10.271	10.3528	10.3394	10.3388	10.3441	10.366	10.38	10.3988	10.4234	10.4191	10.4207	10.4544	10.4506	10.4551	10.45	10.4521	10.5187	10.5299	10.5	10.5403
10.9525	10.9884	10.8984	10.9066	10.676	10.6068	10.4382	10.4137	10.3018	9.90338	9.97882	9.99971	9.85029	9.875	9.80971	9.85574	9.88971	9.90588	9.95985	10.0022	10.0516	10.0888	10.1149	10.1407	10.1513	10.1553	10.1907	10.2109	10.2421	10.2522	10.2704	10.3185	10.3085	10.351	10.3294	10.3806	10.3912	10.4	10.3907	10.4262	10.4218	10.445	10.4446	10.4682	10.4659	10.4806	10.4922	10.49	10.5103	10.515
11.041	10.9651	10.9366	10.7929	10.6165	10.5491	10.5422	10.391	10.2668	10.0231	9.885	9.77676	9.84015	9.81882	9.86191	9.80868	9.87926	9.94176	9.98338	9.98309	10.0272	10.0503	10.1091	10.1232	10.1403	10.1609	10.2101	10.2234	10.2199	10.2615	10.2916	10.2894	10.3004	10.3022	10.3296	10.3763	10.3734	10.3729	10.4184	10.4032	10.4079	10.4266	10.47	10.451	10.48	10.4725	10.48	10.501	10.5222	10.5193
11.061	11.0385	10.9154	10.7357	10.6206	10.6093	10.396	10.2497	10.2319	9.9475	9.97676	9.8325	9.86412	9.75265	9.72765	9.83265	9.81382	9.88809	9.91118	9.97029	10.0207	10.0184	10.0829	10.1137	10.1421	10.1816	10.1834	10.2371	10.2394	10.2088	10.2694	10.29	10.31	10.3263	10.3504	10.3444	10.3622	10.3647	10.3922	10.4034	10.4143	10.4609	10.4472	10.4607	10.4782	10.4575	10.49	10.5196	10.5199	10.5199
11.1184	11.0216	10.949	10.824	10.7629	10.5628	10.455	10.1221	9.87529	9.88926	9.87015	9.71235	9.75809	9.71632	9.71603	9.80353	9.78765	9.83015	9.95985	9.93897	9.99647	10.0246	10.0568	10.0696	10.12	10.1647	10.1609	10.2035	10.2199	10.2406	10.2701	10.2588	10.3085	10.3007	10.3434	10.3501	10.3599	10.3899	10.4	10.4015	10.42	10.4297	10.4301	10.4515	10.48	10.4753	10.4734	10.5194	10.5024	10.5072
10.9949	10.9434	10.9072	10.8103	10.7106	10.649	10.4697	9.98294	9.81765	9.94426	9.73397	9.76382	9.63147	9.67529	9.7	9.75412	9.79235	9.85456	9.87926	9.90029	9.96603	10.0072	10.0529	10.0896	10.1515	10.1362	10.1769	10.1776	10.1904	10.2213	10.26	10.2603	10.2671	10.3135	10.3299	10.331	10.356	10.3672	10.38	10.3909	10.42	10.4096	10.4362	10.4429	10.4724	10.4816	10.4687	10.4924	10.4729	10.4906
11.0132	10.9576	10.7018	10.7194	10.7144	10.5449	10.4251	10.0766	9.85588	9.62559	9.74735	9.56647	9.6075	9.63691	9.70088	9.78191	9.75985	9.83294	9.84721	9.94029	9.95029	10.0278	10.0301	10.0766	10.0782	10.1144	10.154	10.1887	10.2203	10.2297	10.2631	10.2597	10.2884	10.3197	10.3065	10.364	10.3419	10.3716	10.3601	10.4149	10.4	10.4115	10.4407	10.4306	10.4507	10.4601	10.4704	10.5009	10.5001	10.5154
11.0697	11.0019	10.8112	10.7621	10.6576	10.4897	10.3103	10.1951	9.85529	9.81529	9.72	9.59618	9.59956	9.66029	9.68397	9.72706	9.79382	9.83779	9.88882	9.91721	9.94147	9.96294	10.0199	10.0412	10.1151	10.126	10.1568	10.1624	10.2344	10.22	10.2204	10.271	10.2926	10.3	10.2999	10.3569	10.3603	10.3509	10.3801	10.3912	10.4144	10.4297	10.43	10.4456	10.4578	10.4435	10.4915	10.4897	10.5016	10.5091
11.0325	10.8624	10.8697	10.7932	10.6229	10.44	10.4054	10.1124	9.84426	9.62721	9.66235	9.46971	9.51412	9.59485	9.65838	9.66971	9.73206	9.83882	9.83544	9.92544	9.93971	9.95985	10.01	10.0441	10.0899	10.1201	10.1222	10.1596	10.2112	10.2001	10.2294	10.2444	10.2668	10.295	10.3041	10.3101	10.3404	10.3419	10.3729	10.4124	10.3803	10.419	10.41	10.4247	10.4375	10.4643	10.4709	10.4599	10.469	10.49
11.1119	10.8854	10.8524	10.7121	10.5704	10.4322	10.1766	10.0541	9.75029	9.7175	9.50294	9.42882	9.53721	9.64868	9.64912	9.70721	9.79029	9.80882	9.83	9.89985	9.93956	9.96088	9.99985	10.0615	10.0479	10.0843	10.1218	10.1691	10.19	10.2001	10.245	10.2513	10.2893	10.301	10.3001	10.32	10.3203	10.3481	10.3699	10.3903	10.36	10.4101	10.4221	10.4397	10.4399	10.4499	10.459	10.47	10.4897	10.4999
10.9296	10.9729	10.8312	10.7184	10.525	10.4038	10.1604	9.92853	9.57971	9.53809	9.45324	9.38735	9.43691	9.54176	9.60015	9.67868	9.73824	9.78706	9.8525	9.88059	9.90882	9.95941	10.0106	10.0503	10.0507	10.1004	10.1135	10.1543	10.1601	10.2197	10.23	10.2487	10.2622	10.2984	10.2801	10.311	10.3312	10.3276	10.3938	10.3546	10.39	10.38	10.4188	10.4221	10.4399	10.4201	10.445	10.4778	10.4794	10.48
11.0146	10.8971	10.8779	10.6913	10.6085	10.2316	10.1251	9.72	9.40662	9.57721	9.44691	9.34309	9.47235	9.54412	9.60191	9.66441	9.73015	9.79824	9.83279	9.85279	9.89	9.91956	9.98529	10.0099	10.0518	10.0954	10.11	10.15	10.1599	10.1903	10.2056	10.2259	10.2596	10.2653	10.3037	10.3075	10.3193	10.3346	10.3588	10.3604	10.3672	10.39	10.4096	10.4076	10.4324	10.4582	10.45	10.4756	10.4701	10.5
[truncated: 9 more columns]
