# Supplementary material for: Biophysical mechanism underlying compensatory preservation of neural synchrony over the adult lifespan
Source: Commun Biol. 2022 Jun 9;5:567. doi: 10.1038/s42003-022-03489-4 (PMC9184644; doi:10.1038/s42003-022-03489-4)
Supplement: Supplementary file 4 — Supplementary Data 1 [file 42003_2022_3489_MOESM4_ESM.zip › SuppData/Fig4g_PLV.xlsx]

## Sheet: Sheet1
0.0444159	0.0450985	0.0443914	0.0452027	0.0452134	0.0445614	0.0450855	0.0443282	0.0447617	0.0445816	0.0446858	0.0451446	0.0448194	0.0448122	0.0454599	0.0448711	0.0448948	0.0448455	0.0451871	0.0453145	0.0448771	0.0450298	0.0449411	0.0443903	0.0450272	0.0447649	0.0446359	0.0450176	0.0451029	0.0445488	0.0443995	0.0444222	0.0447337	0.0452884	0.0448368	0.0455779	0.0445341	0.0446419	0.0454668	0.0450736	0.0446323	0.0450972	0.0441569	0.0450087	0.0439742	0.0449614	0.0445274	0.0448225	0.0448999	0.0448786
0.0449053	0.0447585	0.0447697	0.045016	0.0446573	0.0450496	0.0445092	0.04461	0.044688	0.0448345	0.0447771	0.0445005	0.0457209	0.0446177	0.0451542	0.0446463	0.0443949	0.0448015	0.0442618	0.0449372	0.0450655	0.0444103	0.045039	0.0448416	0.0445948	0.0449666	0.0449179	0.0453309	0.0449081	0.0451409	0.0449082	0.0447369	0.0456323	0.0449278	0.0444865	0.0451028	0.0462065	0.0453348	0.0450613	0.0451463	0.0451231	0.0446078	0.0442151	0.0449951	0.0444753	0.04477	0.0454113	0.0450185	0.0444221	0.0448423
0.0451334	0.0454614	0.0446769	0.0447788	0.0447502	0.0448473	0.0450346	0.044814	0.045074	0.0444979	0.0453398	0.0450675	0.0456656	0.0443438	0.0447494	0.0448249	0.0453715	0.0444519	0.0448532	0.0453645	0.0449432	0.0444495	0.0452547	0.044787	0.0442793	0.0442271	0.0447334	0.0450183	0.0457705	0.0447836	0.0451449	0.0451296	0.0450172	0.0450252	0.0453393	0.0444488	0.0450835	0.0450678	0.045091	0.0450229	0.0445514	0.0450749	0.0446069	0.0448329	0.0452649	0.0450556	0.0450609	0.0452093	0.0449894	0.0449335
0.0449512	0.0447637	0.0454691	0.0451428	0.0448086	0.0443044	0.0450727	0.0445786	0.045208	0.0446672	0.0453784	0.0445036	0.0446485	0.0452571	0.0447451	0.0454769	0.044962	0.0448232	0.0446388	0.0447125	0.0450452	0.0455859	0.0446258	0.0446662	0.0444303	0.0448414	0.0449433	0.0450185	0.0446209	0.0446328	0.0455129	0.0449813	0.0445381	0.0452378	0.0453024	0.0451022	0.0450662	0.0453233	0.0451471	0.0449886	0.0453989	0.0448271	0.0452483	0.044812	0.0442064	0.0447987	0.0454524	0.0448559	0.0451206	0.0455944
0.0443237	0.0450112	0.045337	0.045275	0.0450602	0.0454592	0.0448983	0.0445452	0.0446397	0.0450524	0.0449086	0.0453015	0.0449905	0.0447861	0.0453381	0.0449741	0.0449672	0.0450461	0.0450536	0.0452353	0.0449549	0.0445681	0.0449394	0.045147	0.0444905	0.0449004	0.0451532	0.0445588	0.045175	0.0449015	0.0445911	0.0445104	0.0454062	0.0442778	0.0446348	0.0450264	0.0450457	0.0450402	0.0453061	0.0451808	0.044861	0.0444685	0.0446801	0.0447483	0.0442281	0.044522	0.0445066	0.0441702	0.0446176	0.0445451
0.0444109	0.0446586	0.0444511	0.0447188	0.0447107	0.0450002	0.0447352	0.0447921	0.0455808	0.0451841	0.044995	0.0452635	0.0454073	0.0453483	0.0450278	0.0456684	0.045138	0.0449376	0.0455499	0.0441983	0.0447878	0.0447289	0.0451902	0.044963	0.045174	0.0448422	0.0449102	0.0453441	0.0454402	0.0450769	0.0449448	0.0451223	0.0452124	0.0451797	0.0452985	0.0449425	0.0455141	0.0450137	0.0449206	0.0450936	0.0451352	0.0455015	0.0451228	0.0448666	0.0447299	0.0451679	0.0455829	0.0448277	0.0447669	0.045125
0.0446872	0.0446527	0.0446747	0.0457125	0.044958	0.0448368	0.0452335	0.0447971	0.0447957	0.0447329	0.0450191	0.0451936	0.0452361	0.0450104	0.0452423	0.0453767	0.0448637	0.045332	0.0452061	0.0452144	0.044971	0.0445738	0.0449432	0.0448205	0.045002	0.0453272	0.045604	0.044987	0.0453978	0.0451254	0.0447674	0.0447475	0.045127	0.0450246	0.0449988	0.0449773	0.0449301	0.0455686	0.0457288	0.0452401	0.04521	0.0449784	0.0453115	0.0446283	0.0457139	0.0448578	0.0449768	0.0450655	0.0454562	0.0452491
0.0452464	0.0443679	0.0452999	0.0451422	0.0456988	0.0448155	0.0445766	0.0452145	0.0450381	0.0455112	0.045057	0.0446468	0.0447375	0.0452104	0.0445819	0.0452896	0.045311	0.0452186	0.0455264	0.0452434	0.0457919	0.044608	0.0452356	0.0451286	0.0453455	0.0452732	0.0454097	0.045612	0.0449087	0.0451283	0.0459501	0.0452566	0.044298	0.044971	0.045769	0.0452301	0.0451289	0.0461888	0.0454489	0.0450581	0.0453124	0.0452503	0.0457575	0.0455603	0.0447521	0.0451669	0.0448804	0.0451949	0.0448263	0.0453842
0.0441535	0.044815	0.0448355	0.0451343	0.0451216	0.0448433	0.0446668	0.0458037	0.0450097	0.0454566	0.0451186	0.0451701	0.0451622	0.0456781	0.0449142	0.0456317	0.0457275	0.0449043	0.0457274	0.0451431	0.0451701	0.0458701	0.0452363	0.0447615	0.0455554	0.045113	0.0449575	0.0449821	0.0451883	0.0457375	0.0455857	0.0454674	0.0459383	0.0455693	0.0452556	0.0456335	0.0454829	0.0448494	0.0451418	0.0460082	0.0451921	0.0456821	0.0454777	0.0453153	0.0446735	0.0451329	0.0448065	0.0454795	0.0451781	0.0458373
0.0448528	0.0451249	0.0456277	0.0450057	0.0448029	0.0456379	0.0444505	0.0451458	0.0449532	0.0450359	0.0452326	0.0455967	0.0457573	0.0452382	0.0461889	0.0446208	0.0459676	0.0451204	0.0450089	0.0453526	0.0454177	0.0452898	0.0455039	0.0457408	0.0458614	0.0458287	0.0454741	0.0456886	0.0452916	0.0452554	0.0453376	0.0461785	0.0450485	0.0451067	0.0452263	0.0455339	0.0456671	0.0458313	0.0455133	0.0456098	0.0457353	0.045703	0.045807	0.0458063	0.0448681	0.0458172	0.0451578	0.0455309	0.0459679	0.0455253
0.0448638	0.0444996	0.0448582	0.045248	0.0444366	0.0452274	0.0449685	0.0458282	0.0451166	0.0451189	0.0457463	0.0454042	0.0454224	0.045575	0.0453942	0.0457726	0.0462708	0.0458842	0.045221	0.0455151	0.0460087	0.0454468	0.0454916	0.0456111	0.0453811	0.0457323	0.0453489	0.0454692	0.0464008	0.045863	0.0451871	0.0458414	0.0452681	0.046059	0.0459147	0.0454609	0.0454141	0.0454741	0.0453412	0.0457249	0.0453383	0.0457773	0.0449999	0.0459024	0.0459631	0.0458114	0.045252	0.0456966	0.0452335	0.0453495
0.04506	0.0453303	0.044984	0.0449948	0.0449993	0.0452271	0.0451231	0.0456835	0.0456715	0.0452591	0.0452741	0.0459399	0.0460113	0.0457756	0.0456678	0.044999	0.0459385	0.0460838	0.0451623	0.0450984	0.0460968	0.0459046	0.046076	0.0458243	0.0457263	0.0461912	0.0455274	0.0452782	0.0463779	0.0459024	0.0453104	0.0461254	0.0457786	0.0462707	0.0457474	0.0462349	0.0458797	0.0451201	0.0462245	0.045851	0.0456787	0.0456092	0.0458116	0.0452638	0.0457467	0.0459766	0.0460652	0.0456356	0.0462567	0.0462566
0.0446109	0.0449208	0.045293	0.0447935	0.0450254	0.0453243	0.0458646	0.0454233	0.0455591	0.0461688	0.0455537	0.0462363	0.0457166	0.0462523	0.0458926	0.0461256	0.0464584	0.0457272	0.0459931	0.0458732	0.0450969	0.0460818	0.0461371	0.0456234	0.0465407	0.0464895	0.0458368	0.0459383	0.0460799	0.0456969	0.0462517	0.045855	0.0460867	0.0457674	0.0459354	0.0461636	0.0460884	0.0459574	0.0456382	0.0457116	0.0461278	0.0465361	0.0459434	0.0467573	0.0456394	0.0461248	0.0455673	0.0464348	0.0459793	0.045752
0.0453	0.0449348	0.0458055	0.0450538	0.0455651	0.0459256	0.0462254	0.0461295	0.0455356	0.0460506	0.0457309	0.0461111	0.0459643	0.0458921	0.0458322	0.0452666	0.0463033	0.0461416	0.0458818	0.0460835	0.0460804	0.0458206	0.0459378	0.0461658	0.0468163	0.0466422	0.0459781	0.0467502	0.046038	0.0459127	0.0461265	0.0464124	0.0460269	0.0462746	0.0467228	0.0463521	0.045865	0.0457949	0.0461674	0.0465138	0.045615	0.0453746	0.0463617	0.0459584	0.0463958	0.0459717	0.0466403	0.0458629	0.0458586	0.0456195
0.0448317	0.0448308	0.0452262	0.0453072	0.0455246	0.0457165	0.0465252	0.0464295	0.0464281	0.0458592	0.0457705	0.0457402	0.0457989	0.0465175	0.0462799	0.0463701	0.0462672	0.0465371	0.0461517	0.0470555	0.0470339	0.046283	0.0464723	0.0468961	0.0463332	0.0465834	0.0459702	0.0468578	0.0463557	0.0464975	0.0463257	0.0473408	0.0469474	0.0464931	0.0468395	0.0464386	0.0472233	0.0465436	0.0469311	0.0467684	0.0471383	0.0463841	0.0468795	0.0465603	0.0464324	0.0468988	0.0468527	0.0467739	0.0464486	0.0467331
0.0447801	0.0449689	0.0454175	0.0451299	0.0449744	0.0455801	0.0466186	0.0459901	0.0463667	0.0460284	0.0471213	0.0464301	0.0465157	0.0461282	0.0464482	0.0465805	0.0466477	0.0461951	0.0466354	0.0468433	0.047082	0.0470485	0.0464964	0.0466324	0.04659	0.0466946	0.0470432	0.0468552	0.0466729	0.0468694	0.0469577	0.0466496	0.0470216	0.0476622	0.0469943	0.0466445	0.0471621	0.0462491	0.0469111	0.0471491	0.0469739	0.0478127	0.0475765	0.0468059	0.0473183	0.0473062	0.046793	0.0471106	0.0471235	0.0471425
0.0446894	0.0458526	0.0451696	0.0455158	0.0456367	0.0460044	0.0459777	0.0462726	0.0466085	0.0470988	0.0467704	0.0467786	0.0462102	0.046441	0.046543	0.0462675	0.0470794	0.0465177	0.0468029	0.0467529	0.0475008	0.0470295	0.0468276	0.0469001	0.0471925	0.0477658	0.047876	0.0468287	0.0473173	0.0470943	0.0469816	0.0470424	0.0473259	0.0469333	0.0472316	0.0475584	0.0466312	0.0470347	0.0475183	0.04814	0.0477713	0.0469712	0.047427	0.0473795	0.0472467	0.0470666	0.0473809	0.0472616	0.0473483	0.0471849
0.0448752	0.0449386	0.0458912	0.0453195	0.0457194	0.046145	0.0460293	0.045624	0.0462965	0.0467176	0.0464217	0.0465066	0.0468626	0.0463914	0.0468199	0.0471504	0.0464525	0.0478351	0.0472435	0.0472259	0.0483388	0.0477843	0.0470245	0.047594	0.047461	0.0479737	0.0478169	0.0470594	0.0473081	0.047648	0.0473723	0.047953	0.0478114	0.0477879	0.0476984	0.0474826	0.0480748	0.0475571	0.0471963	0.0468744	0.0481521	0.0472231	0.0472006	0.0476868	0.0476444	0.047569	0.0471183	0.0476969	0.0480847	0.0476264
0.0446829	0.0455647	0.0453949	0.0455662	0.0455491	0.046261	0.046787	0.0470042	0.0467471	0.0465571	0.0474704	0.0466944	0.0472979	0.0478767	0.0473317	0.0484755	0.0475985	0.0476796	0.0473545	0.047396	0.0473578	0.0483297	0.0481844	0.0474683	0.0479154	0.047711	0.0479827	0.047426	0.0472544	0.04785	0.0481253	0.047826	0.0480589	0.0483064	0.0473971	0.0479484	0.0481799	0.0475314	0.0474086	0.0487956	0.0478953	0.04865	0.047505	0.0476342	0.0485903	0.0486931	0.0478802	0.0485669	0.0488827	0.0487955
0.0447945	0.0458568	0.0458521	0.0456788	0.0463156	0.0463755	0.0459567	0.0465279	0.046781	0.0478516	0.0477272	0.047825	0.0476551	0.0473268	0.0480795	0.0477415	0.0483954	0.0482569	0.0480244	0.0477374	0.0481424	0.0471203	0.047355	0.0480759	0.0476189	0.0480044	0.0474446	0.04794	0.0482149	0.0488938	0.0488497	0.0475637	0.0480514	0.0485728	0.0487289	0.048292	0.0479302	0.048424	0.0490339	0.0484374	0.0486584	0.0475775	0.048201	0.0489617	0.0482078	0.0480916	0.0489234	0.0490853	0.0490112	0.0486153
0.0456858	0.0454302	0.045842	0.0456117	0.0463689	0.0459573	0.0467282	0.0474058	0.047116	0.0472031	0.0477778	0.0478249	0.0475779	0.0476279	0.048385	0.0477761	0.0494553	0.0479726	0.0488363	0.0481915	0.0484948	0.0494144	0.0485648	0.0479497	0.0485578	0.047998	0.0489786	0.0480522	0.0476275	0.0482799	0.0491646	0.0486685	0.0494052	0.0484319	0.0491817	0.049269	0.0487487	0.0488936	0.0484328	0.0485616	0.0491733	0.0488625	0.04776	0.0492354	0.0490989	0.0491865	0.0487576	0.0484722	0.0484466	0.0489723
0.0451258	0.0450424	0.04607	0.0460255	0.0466834	0.0468072	0.0469077	0.0476745	0.047419	0.0478563	0.0477755	0.0477581	0.0485844	0.0488337	0.0493647	0.0489824	0.0484754	0.0488309	0.0481503	0.0487257	0.0486946	0.049809	0.0486352	0.0495798	0.0494242	0.0501217	0.049483	0.0497248	0.050089	0.0499301	0.0493517	0.0494256	0.0500621	0.0497201	0.0494289	0.049825	0.0488857	0.0491337	0.0495479	0.0487074	0.0494771	0.0501805	0.0495319	0.0500046	0.0497892	0.0489457	0.0512696	0.0497884	0.0483948	0.0504953
0.0453239	0.0452447	0.0455974	0.0466256	0.0465864	0.0464205	0.046601	0.0477145	0.048028	0.0482657	0.0477793	0.048649	0.0487817	0.0485716	0.0494901	0.0491637	0.0494583	0.0490409	0.0489889	0.0494331	0.0494185	0.0494061	0.0497887	0.0504189	0.0500226	0.0498297	0.050226	0.0496053	0.0492819	0.0499761	0.0507366	0.0495445	0.0504259	0.0498905	0.0497069	0.0499801	0.050363	0.0510118	0.0497198	0.0501507	0.0501024	0.051546	0.0487227	0.049885	0.0502686	0.0495344	0.0497815	0.0501845	0.0493535	0.0505065
0.0450585	0.0453346	0.0456766	0.0462604	0.0469454	0.0476041	0.0472198	0.047534	0.0473779	0.0490882	0.0488331	0.0484781	0.0486189	0.0491146	0.0490898	0.0494425	0.0490944	0.0495599	0.0504138	0.0498162	0.0505404	0.0499829	0.0488453	0.0493804	0.0500702	0.0500133	0.0506398	0.0502851	0.051298	0.0494995	0.050274	0.0501993	0.0519712	0.049917	0.0504492	0.0508369	0.0498939	0.0494711	0.0507363	0.0501051	0.0495118	0.0505083	0.0510843	0.0490479	0.0495246	0.0505189	0.0509411	0.0512419	0.0507343	0.0510923
0.0458633	0.0458854	0.0458339	0.0464627	0.0465471	0.0465986	0.047113	0.0475821	0.0482784	0.0484366	0.0493204	0.0494398	0.0495374	0.0491103	0.0497503	0.050253	0.0502578	0.0513358	0.0493032	0.0505049	0.049971	0.0496706	0.0512483	0.0512626	0.0507365	0.0509746	0.0511028	0.0505769	0.0517697	0.0504798	0.0510906	0.0507612	0.0520864	0.0509517	0.051472	0.051532	0.0510458	0.0508867	0.0507208	0.0521111	0.0507292	0.0537764	0.0507093	0.0514667	0.0520033	0.0521761	0.0510912	0.0511559	0.0512296	0.0519047
0.0454284	0.0456342	0.0459686	0.0463184	0.0467507	0.0474589	0.0477457	0.0485035	0.0481294	0.0487411	0.0488137	0.0495055	0.0492451	0.0512819	0.050812	0.0501228	0.0512481	0.0517881	0.051162	0.0513612	0.0506857	0.0516526	0.0516511	0.0503143	0.0516897	0.0515374	0.0510235	0.050569	0.0518971	0.0523351	0.0509517	0.0519774	0.0513412	0.0510609	0.0518656	0.0519205	0.0510832	0.0521636	0.0527161	0.0529042	0.052006	0.0542939	0.0523989	0.0536821	0.0532914	0.0519919	0.0526146	0.0527949	0.0533972	0.0522094
0.0457899	0.0457152	0.0471797	0.0463289	0.0472928	0.0474756	0.0474965	0.048812	0.0492016	0.0486786	0.0496173	0.0501152	0.0497987	0.0509887	0.0510605	0.0518445	0.0512765	0.0519429	0.0511161	0.0502624	0.0530386	0.0516337	0.052436	0.0526658	0.0529862	0.0532112	0.0523507	0.052885	0.0522074	0.0538513	0.0536525	0.0522989	0.0526418	0.0537366	0.0537966	0.052973	0.0540937	0.0533055	0.0524567	0.0530412	0.0528685	0.0537573	0.0542601	0.0541928	0.0536555	0.0522565	0.0539078	0.0520053	0.0533165	0.0526609
0.0454862	0.0463683	0.0456482	0.046575	0.0474011	0.0482328	0.0472278	0.0492555	0.0499791	0.0500278	0.0497854	0.0510795	0.0506141	0.0522358	0.0513801	0.0519087	0.053208	0.0523745	0.0514451	0.0527346	0.0541737	0.0526757	0.0531637	0.0528649	0.0527648	0.0543066	0.0537852	0.0531761	0.0525577	0.0536851	0.0546884	0.055064	0.0520602	0.0534794	0.0543812	0.0535872	0.0536947	0.0548245	0.0535472	0.0537337	0.0533897	0.054439	0.0559426	0.0549741	0.0534034	0.0538425	0.0552465	0.0559267	0.0549802	0.0540471
0.0456203	0.0461945	0.0461808	0.0464298	0.0476019	0.0486766	0.0482408	0.0498511	0.0507584	0.0502972	0.0511593	0.0511316	0.0515112	0.0518755	0.0521506	0.0532787	0.0537768	0.0539101	0.0527833	0.0523685	0.0538902	0.0535322	0.0534905	0.0532859	0.0547874	0.0542935	0.0536773	0.0542135	0.0544165	0.0540342	0.0547291	0.0532555	0.054688	0.0546838	0.0565217	0.0547476	0.0539563	0.0542027	0.0558712	0.0550129	0.0549724	0.0550113	0.0550316	0.055743	0.0550022	0.0574166	0.0542027	0.0559655	0.0550936	0.0559521
0.0462631	0.0464404	0.0469682	0.0474172	0.0474328	0.0479675	0.0491152	0.0498155	0.0503987	0.0504419	0.0517862	0.0510785	0.0514339	0.0534132	0.0517283	0.0522894	0.0548329	0.0542938	0.0558806	0.053916	0.0542575	0.055975	0.055678	0.0553597	0.0556764	0.0571877	0.0559578	0.0562048	0.0554357	0.0570439	0.0571158	0.0548733	0.0568064	0.0557606	0.0553686	0.0565423	0.055314	0.0568114	0.055977	0.0556945	0.0557271	0.0600005	0.0554132	0.056197	0.0567361	0.0553695	0.0564156	0.0571785	0.0546265	0.0567109
0.0462103	0.0459896	0.0463641	0.0470433	0.0480547	0.0481879	0.0491716	0.0498492	0.0513846	0.0509206	0.051853	0.0521623	0.0524875	0.0524867	0.0564169	0.0544409	0.05347	0.0548567	0.054757	0.0537287	0.054899	0.056113	0.0562092	0.0570006	0.0563931	0.0561603	0.0574782	0.0570999	0.0574914	0.0564222	0.0574438	0.0564622	0.0565441	0.0560805	0.057279	0.0565914	0.0583168	0.0607685	0.0571797	0.0579409	0.05749	0.0570112	0.0584466	0.0579097	0.0579208	0.0573672	0.0574253	0.0552424	0.0583573	0.0573644
0.0459112	0.0462007	0.0464282	0.0473343	0.0475994	0.0487966	0.0501319	0.0498155	0.0512921	0.0518377	0.0527577	0.053779	0.0546868	0.0548317	0.0539241	0.0560509	0.055165	0.0559599	0.0568982	0.0586982	0.0564248	0.0562748	0.0567156	0.0565728	0.0581013	0.0561136	0.0593273	0.0572855	0.0580909	0.0571487	0.057747	0.0588467	0.0579748	0.059419	0.0575452	0.059964	0.0573906	0.0588373	0.0595072	0.0596684	0.058943	0.0582908	0.0579181	0.0594887	0.0587373	0.058823	0.0606459	0.05958	0.0585233	0.0584926
0.0453651	0.0464843	0.0474912	0.0473717	0.0484921	0.0495293	0.0501276	0.0508762	0.0517668	0.0545856	0.0534687	0.0536779	0.0543647	0.0555122	0.0545105	0.0557355	0.0567349	0.0567694	0.0581417	0.05638	0.0589617	0.057427	0.0582079	0.0590017	0.0604165	0.0596378	0.0585085	0.0576968	0.0597869	0.0604546	0.0597143	0.0587643	0.060042	0.056808	0.0635931	0.0609407	0.0591572	0.0605892	0.0598757	0.060192	0.0612377	0.0625318	0.0612462	0.0600991	0.0626993	0.0613624	0.0612909	0.0617111	0.0605734	0.0612577
0.046438	0.046179	0.0479865	0.0473417	0.0485448	0.0490308	0.0509508	0.0510263	0.0530127	0.0540665	0.0526158	0.0548161	0.0563805	0.055717	0.0569428	0.0568211	0.0580054	0.0596805	0.0618431	0.0604783	0.0576134	0.0586638	0.0591072	0.0586114	0.0609811	0.0625349	0.0596129	0.0631537	0.060269	0.0592111	0.060214	0.0630376	0.0632029	0.0602007	0.0611975	0.0620805	0.0613174	0.0612343	0.0630015	0.0632345	0.0626552	0.0633158	0.0603268	0.0623196	0.0645122	0.0615154	0.0627111	0.0629788	0.0610341	0.0617378
0.046392	0.0467004	0.0474645	0.0477019	0.0485707	0.0492154	0.0500979	0.052648	0.0519005	0.0532722	0.0549584	0.0555237	0.0557221	0.0570468	0.0576678	0.0586043	0.0574745	0.0576519	0.060443	0.0617743	0.0638269	0.0635998	0.062638	0.0637458	0.0611332	0.0617934	0.0626955	0.0627125	0.0639427	0.0627924	0.0633621	0.0631118	0.0621522	0.0656184	0.0662308	0.0632688	0.06376	0.0660389	0.0683429	0.0657331	0.0652969	0.0641358	0.0640581	0.0613969	0.0677065	0.0644627	0.065441	0.068106	0.0640671	0.0606125
0.046289	0.0467067	0.0472738	0.0474717	0.0487701	0.0500062	0.0516639	0.0520022	0.0529111	0.0549316	0.0561965	0.0590122	0.0568111	0.0595414	0.0606727	0.0585163	0.05953	0.0589895	0.0617406	0.0629134	0.0620267	0.0617746	0.0631028	0.0599596	0.0637245	0.0656529	0.0658848	0.063608	0.0633464	0.0655007	0.0681779	0.063947	0.0640515	0.0650375	0.0660062	0.0674764	0.0669426	0.0730491	0.0641488	0.0677777	0.0684082	0.0629564	0.0695268	0.0666784	0.0690024	0.0659341	0.0676157	0.0648692	0.0700216	0.0699247
0.0462047	0.0471145	0.047493	0.0490494	0.0491589	0.0502108	0.0512702	0.0521028	0.0541452	0.0550591	0.056534	0.0574123	0.0595736	0.0590792	0.0582801	0.0604953	0.06197	0.0618844	0.0631084	0.0660994	0.0652611	0.0641855	0.0626122	0.0656085	0.064512	0.0649984	0.0643393	0.0704251	0.0638186	0.0651595	0.0641596	0.0693046	0.0689891	0.0682948	0.0683895	0.064475	0.0679114	0.0701811	0.0710844	0.0680543	0.0712443	0.0659624	0.0714077	0.0647787	0.0644818	0.0704681	0.0665496	0.0714975	0.0694786	0.0672835
0.0464293	0.0472339	0.0475554	0.0488172	0.0493064	0.0500015	0.0513621	0.0537034	0.0549498	0.0558241	0.0571184	0.0583017	0.0595408	0.0594101	0.0626928	0.0613978	0.0635173	0.0638401	0.0647363	0.0669176	0.0698337	0.0671282	0.0663676	0.0661433	0.0671333	0.0683271	0.0646718	0.0691608	0.0696099	0.0694529	0.0688624	0.0687137	0.0709683	0.0722014	0.0719422	0.0698272	0.0715004	0.0733268	0.0721617	0.0677813	0.0730108	0.0740256	0.0715512	0.0705844	0.0690138	0.0689081	0.0678321	0.0748173	0.0708142	0.073709
0.0471115	0.0470221	0.0468549	0.0485016	0.0498103	0.0498069	0.05241	0.0536829	0.0562351	0.056447	0.0566494	0.0610372	0.0613572	0.0630894	0.0608852	0.06304	0.0639398	0.0688766	0.070879	0.0692877	0.0678724	0.0694814	0.0729784	0.0699379	0.0746679	0.0696013	0.0705418	0.072228	0.0737472	0.0760893	0.0736336	0.072414	0.0763691	0.0738899	0.071027	0.0731497	0.0705317	0.0777698	0.0757646	0.0743897	0.0769799	0.0808649	0.0729299	0.0759908	0.0750624	0.0735613	0.0726751	0.0757042	0.071796	0.0724837
0.0470063	0.0466569	0.0478165	0.048246	0.0490651	0.0510193	0.0519038	0.0556185	0.0553798	0.0586206	0.0602178	0.0597207	0.0629293	0.062491	0.0672442	0.0669632	0.0688172	0.0676392	0.0672945	0.0722147	0.0711863	0.0735886	0.0739202	0.0720439	0.0697579	0.0740114	0.0755187	0.0710576	0.0772349	0.0736213	0.0801266	0.0739207	0.0806274	0.0840006	0.0756092	0.0743151	0.0775826	0.073705	0.0846021	0.0780643	0.0847947	0.0794167	0.076531	0.0848415	0.0802328	0.07906	0.0816006	0.0786331	0.0775349	0.0807787
0.0465889	0.0470436	0.0480492	0.0489591	0.0499517	0.0510848	0.0533484	0.055947	0.057293	0.0589531	0.0598153	0.0598517	0.0682989	0.0660483	0.0673821	0.0710632	0.069153	0.0690566	0.0738725	0.0728291	0.0744957	0.072271	0.0724713	0.0729684	0.0774113	0.0791908	0.0823787	0.0747639	0.0772964	0.0729799	0.0768612	0.077181	0.0790324	0.0794167	0.0826151	0.0825239	0.0834274	0.0833581	0.0812872	0.0852124	0.0823943	0.0832577	0.0813444	0.0837502	0.0798383	0.0854898	0.0797891	0.0810388	0.084854	0.0881778
0.046478	0.047103	0.0480854	0.0482406	0.0497008	0.0520937	0.0537524	0.0547984	0.0570674	0.0602192	0.0610719	0.065154	0.0651156	0.064902	0.0688281	0.067452	0.0720036	0.0734261	0.0745099	0.0719845	0.0745841	0.0719248	0.0763561	0.0752721	0.0792629	0.0788068	0.0779769	0.0818574	0.0828883	0.080366	0.0845405	0.0857803	0.0855163	0.0854567	0.0825146	0.0804503	0.0850929	0.0875545	0.0888274	0.0839629	0.0841411	0.0834445	0.0839159	0.0867526	0.093395	0.0919721	0.0871811	0.0874451	0.0904259	0.090375
0.0472157	0.0477298	0.048516	0.0490734	0.050392	0.0528085	0.0538678	0.0545956	0.0589926	0.0619169	0.0658004	0.0647339	0.0722832	0.0696055	0.0710258	0.0726382	0.0769431	0.080226	0.0788605	0.076208	0.075801	0.0862941	0.0825436	0.0823001	0.0837754	0.0834321	0.0869662	0.0807041	0.0936138	0.0878544	0.0882891	0.0937234	0.0882123	0.0900928	0.0909524	0.095481	0.0907923	0.0944293	0.0908131	0.089606	0.090197	0.0907875	0.0932731	0.0973714	0.0963256	0.090629	0.102899	0.089451	0.0878917	0.0968842
0.0476619	0.0484561	0.0487084	0.0489382	0.0499785	0.0530539	0.0541871	0.0579045	0.0614807	0.0613751	0.0678286	0.0672061	0.0683325	0.0722201	0.0750626	0.0705669	0.0774582	0.0748291	0.0835556	0.0842865	0.0815682	0.0876326	0.091798	0.0862195	0.0875196	0.0839453	0.0913227	0.0890363	0.0971238	0.0839129	0.0865938	0.092519	0.0888884	0.0917086	0.098184	0.0944458	0.100313	0.106007	0.0918852	0.0896769	0.103567	0.0968045	0.0995534	0.0942171	0.097143	0.0997459	0.0933092	0.102828	0.0910916	0.09702
0.0474588	0.048248	0.0482991	0.0491256	0.0501926	0.0530424	0.0560536	0.058454	0.0606726	0.0617235	0.0642796	0.0681554	0.0726984	0.0761104	0.075285	0.0754468	0.0802605	0.080373	0.0830464	0.0844289	0.0884709	0.0877263	0.0837813	0.089589	0.0910906	0.0873802	0.0972189	0.0934778	0.0967852	0.0922125	0.0972221	0.0914427	0.0916909	0.100551	0.104958	0.10105	0.103779	0.090931	0.107801	0.103683	0.110811	0.0975359	0.0925033	0.103961	0.0958929	0.1035	0.105888	0.101613	0.106652	0.0998502
0.0471762	0.0478616	0.0486796	0.049265	0.0518374	0.0552661	0.0569704	0.0596098	0.0613778	0.0617031	0.0672329	0.0686464	0.0739841	0.0740746	0.0761097	0.0845045	0.0837304	0.0886155	0.0897129	0.0860864	0.0905548	0.0966843	0.0939065	0.0947999	0.0944707	0.104576	0.104676	0.098617	0.0969455	0.111832	0.103308	0.10389	0.0962541	0.104843	0.107454	0.0998366	0.110804	0.105376	0.110016	0.112001	0.116202	0.116645	0.102612	0.117871	0.108483	0.107247	0.118454	0.116918	0.118547	0.106429
0.047596	0.0476449	0.0488857	0.0499805	0.0518422	0.0543436	0.0571827	0.0605848	0.0631146	0.0707349	0.0704263	0.0762123	0.0802503	0.0832544	0.0838191	0.0851303	0.0872775	0.0953715	0.0839887	0.0950935	0.0975515	0.0938675	0.100556	0.0937487	0.100594	0.103879	0.104645	0.105412	0.108662	0.10192	0.105637	0.105453	0.106136	0.117994	0.119184	0.114775	0.119663	0.118704	0.113792	0.127638	0.120443	0.123261	0.117532	0.116837	0.11941	0.113884	0.124809	0.120461	0.123779	0.125408
0.0473612	0.0478365	0.0486707	0.050322	0.0514805	0.0547032	0.0581605	0.0617318	0.0651066	0.068363	0.0727901	0.0759478	0.0843527	0.0859097	0.0825471	0.0867239	0.0885982	0.0927766	0.0951832	0.103355	0.103961	0.102434	0.107107	0.108044	0.112335	0.118945	0.112927	0.120065	0.120109	0.117135	0.117717	0.111572	0.120511	0.127496	0.119069	0.112635	0.125565	0.118918	0.126629	0.119492	0.127906	0.123489	0.127128	0.126728	0.134904	0.125107	0.12655	0.128422	0.124909	0.134172
0.0475409	0.0483362	0.0496034	0.0506149	0.0518222	0.0548865	0.0593155	0.0638277	0.0650191	0.0719955	0.0741314	0.0791888	0.0801693	0.0863539	0.0899632	0.0962719	0.102298	0.10641	0.105311	0.107891	0.103061	0.103385	0.111141	0.103172	0.11171	0.109455	0.109237	0.112734	0.119515	0.123239	0.128452	0.12215	0.129026	0.12188	0.137456	0.117812	0.127446	0.13482	0.123804	0.131431	0.145195	0.139241	0.137267	0.138933	0.138201	0.142053	0.143956	0.143002	0.139438	0.14806
0.0481371	0.0485478	0.0485768	0.0507988	0.0524899	0.0563354	0.0592469	0.0641943	0.0712093	0.0745243	0.0785131	0.0784745	0.0847734	0.095029	0.0975959	0.108401	0.097185	0.109943	0.119137	0.107801	0.113805	0.11742	0.117421	0.112662	0.130842	0.129648	0.131305	0.125019	0.131707	0.132449	0.138587	0.131959	0.132693	0.136313	0.134266	0.145795	0.146853	0.142131	0.146098	0.138415	0.140881	0.146118	0.132303	0.145421	0.146218	0.155366	0.143486	0.151582	0.157704	0.152577
0.0481026	0.0485586	0.049857	0.0509526	0.0533767	0.0570317	0.0587491	0.0681092	0.0711882	0.0745148	0.0796086	0.0875605	0.0917438	0.0969702	0.0988427	0.100142	0.108323	0.114109	0.114061	0.112559	0.123537	0.126639	0.122615	0.132767	0.135052	0.137119	0.146785	0.144764	0.141968	0.144416	0.155056	0.139671	0.141377	0.149128	0.150739	0.155795	0.144558	0.148684	0.147886	0.17209	0.163295	0.161629	0.161656	0.159382	0.163938	0.162633	0.169596	0.167817	0.160725	0.155435
0.0483277	0.048865	0.0495577	0.0520994	0.0534084	0.0568465	0.0620358	0.0638202	0.0700555	0.0770059	0.0833885	0.0896313	0.0966408	0.10261	0.104497	0.113312	0.118832	0.121958	0.117938	0.125295	0.123496	0.138867	0.130687	0.128945	0.139132	0.145951	0.150527	0.150911	0.149063	0.15836	0.162594	0.168133	0.161235	0.148669	0.151276	0.184354	0.159938	0.161163	0.161805	0.160687	0.173832	0.178376	0.177061	0.178327	0.180338	0.2058	0.164855	0.169664	0.18003	0.164029
0.0480925	0.0487803	0.0496751	0.0510615	0.0536569	0.0577038	0.0615554	0.0656092	0.0733342	0.0767481	0.0840162	0.0946188	0.094428	0.104052	0.0999987	0.118414	0.127775	0.126351	0.13206	0.141754	0.133913	0.143379	0.148684	0.149333	0.143952	0.157756	0.150687	0.152601	0.155572	0.162952	0.163779	0.161527	0.166468	0.163982	0.180573	0.187948	0.171133	0.183318	0.179836	0.167931	0.180186	0.191666	0.177415	0.187344	0.179263	0.193868	0.196513	0.187032	0.184942	0.19168
0.0479751	0.0490452	0.0506367	0.0517346	0.0550068	0.0582815	0.0616792	0.0705971	0.0740642	0.0810955	0.0873316	0.0911554	0.0994059	0.108726	0.114884	0.125217	0.127647	0.134011	0.138153	0.135361	0.15553	0.152357	0.146318	0.153092	0.172635	0.165337	0.171849	0.167381	0.167278	0.168384	0.174792	0.183824	0.174588	0.18755	0.188423	0.174066	0.197529	0.207335	0.193646	0.196699	0.19964	0.200378	0.201202	0.209359	0.206922	0.201338	0.195271	0.217711	0.2311	0.214523
0.0480096	0.0496948	0.0498055	0.0529024	0.0539643	0.0585245	0.0646624	0.0705723	0.0747744	0.0831808	0.0930679	0.101297	0.106316	0.104432	0.126739	0.12858	0.139509	0.144168	0.135215	0.151298	0.161336	0.159339	0.173832	0.175994	0.17292	0.177359	0.179441	0.180818	0.190504	0.188114	0.198253	0.205315	0.194181	0.204345	0.196868	0.197332	0.19693	0.20115	0.21128	0.224843	0.213569	0.22395	0.226986	0.216714	0.201474	0.214868	0.227705	0.223843	0.244969	0.221913
0.048304	0.0499041	0.0499265	0.0512761	0.0550797	0.0592083	0.0649955	0.0742879	0.0803301	0.0950819	0.0990025	0.106547	0.114371	0.129114	0.124866	0.137878	0.140692	0.144854	0.155358	0.168982	0.168358	0.18138	0.174093	0.174361	0.182628	0.20231	0.183087	0.183558	0.208576	0.223478	0.219302	0.224654	0.209667	0.214199	0.212747	0.2119	0.227161	0.21843	0.236734	0.231367	0.24429	0.23651	0.247102	0.233743	0.250783	0.246818	0.249209	0.234199	0.242344	0.255337
0.0487064	0.0495532	0.0506905	0.052385	0.0551393	0.0594236	0.0639268	0.0752148	0.0834194	0.0894138	0.0985191	0.108264	0.121918	0.122473	0.144105	0.159738	0.156718	0.162553	0.168858	0.173585	0.177143	0.17655	0.198981	0.201603	0.198615	0.215264	0.21776	0.210399	0.224351	0.219637	0.227004	0.21555	0.220495	0.230153	0.238773	0.245237	0.246347	0.23711	0.25135	0.247609	0.251063	0.242262	0.249166	0.253487	0.270075	0.256199	0.244318	0.26025	0.25036	0.264601
0.0489319	0.0492457	0.0510706	0.0530619	0.056715	0.0602976	0.0663782	0.079356	0.0863919	0.100525	0.109242	0.114875	0.124692	0.133208	0.143274	0.155798	0.163787	0.168668	0.186307	0.181276	0.184799	0.20562	0.213639	0.207451	0.221376	0.215312	0.228046	0.241595	0.225742	0.243885	0.239155	0.244869	0.237637	0.246371	0.264534	0.251121	0.269187	0.264141	0.270425	0.273969	0.26272	0.25018	0.273192	0.285502	0.285683	0.256053	0.256738	0.292084	0.261251	0.282561
0.0484514	0.0503266	0.0506459	0.0522092	0.056916	0.0610173	0.0683164	0.0783312	0.0836957	0.0956941	0.115641	0.126371	0.136711	0.155563	0.162058	0.168517	0.176779	0.170111	0.199574	0.200403	0.211857	0.210173	0.212787	0.216499	0.213758	0.245566	0.230089	0.249126	0.252537	0.256622	0.271385	0.245552	0.260663	0.274771	0.257826	0.269843	0.257669	0.275551	0.276382	0.294837	0.271969	0.285206	0.286693	0.285888	0.287982	0.298102	0.284375	0.289867	0.295974	0.283976
0.0490551	0.0502922	0.0516107	0.0531292	0.0573232	0.0624546	0.0727096	0.0796184	0.0933428	0.0979984	0.112746	0.116014	0.136235	0.156371	0.16288	0.178181	0.19626	0.198026	0.198102	0.222356	0.206352	0.203022	0.225025	0.244576	0.242946	0.261715	0.243386	0.25942	0.262823	0.260007	0.28779	0.256796	0.283104	0.311703	0.286768	0.27297	0.293886	0.322031	0.295652	0.294351	0.286825	0.288541	0.285055	0.316463	0.318771	0.294902	0.314548	0.316725	0.312318	0.302304
0.0486917	0.0499867	0.0519049	0.0531127	0.0570568	0.0650769	0.0725903	0.0846194	0.0956072	0.101508	0.123081	0.128399	0.152482	0.158791	0.178615	0.176968	0.189205	0.200619	0.224116	0.231055	0.228317	0.239718	0.248445	0.261677	0.266023	0.259742	0.272852	0.276226	0.277687	0.295969	0.278652	0.307231	0.294931	0.296652	0.293397	0.310805	0.315421	0.314183	0.327846	0.310354	0.302287	0.331634	0.317472	0.323966	0.335753	0.326925	0.339993	0.337937	0.345619	0.336399
0.0492519	0.0506256	0.0515207	0.0542592	0.0573976	0.0651466	0.0751118	0.085337	0.0967441	0.120552	0.12579	0.133174	0.146527	0.164129	0.192634	0.200459	0.207778	0.213612	0.224203	0.242253	0.246121	0.254221	0.269077	0.274835	0.278822	0.298096	0.311357	0.284572	0.305756	0.310575	0.318824	0.324022	0.301718	0.303174	0.324533	0.339489	0.339609	0.336294	0.333984	0.346693	0.330648	0.341229	0.363543	0.355224	0.354551	0.34029	0.364237	0.34946	0.367116	0.357307
0.0489204	0.0506452	0.0522887	0.0543446	0.0585471	0.0669965	0.0733135	0.0875301	0.106233	0.113446	0.136144	0.146591	0.162482	0.178707	0.199971	0.21326	0.218278	0.238305	0.248821	0.261827	0.289474	0.275403	0.288204	0.296246	0.282777	0.306429	0.296746	0.293736	0.306508	0.318104	0.318571	0.340777	0.346348	0.348399	0.322935	0.357847	0.352237	0.360912	0.354281	0.357131	0.356313	0.35279	0.358855	0.353308	0.366302	0.3688	0.353864	0.3649	0.371029	0.36986
0.0485602	0.0507541	0.0512768	0.0549145	0.0575958	0.0688468	0.0771621	0.0901682	0.101106	0.122951	0.141479	0.162038	0.184442	0.193924	0.208671	0.217791	0.239389	0.247948	0.26234	0.279993	0.284523	0.300749	0.299087	0.278434	0.312351	0.315501	0.338618	0.341871	0.332021	0.33329	0.341806	0.359152	0.343305	0.35664	0.368729	0.362301	0.379166	0.386704	0.394903	0.388384	0.374822	0.374869	0.388022	0.386546	0.373734	0.392312	0.388848	0.395022	0.418004	0.390963
0.0494231	0.0507785	0.05182	0.0552541	0.0588642	0.0689219	0.0771867	0.087662	0.11199	0.128808	0.149685	0.159359	0.178281	0.20209	0.224105	0.228573	0.243875	0.27258	0.269222	0.286705	0.307987	0.300769	0.31832	0.318735	0.320739	0.323821	0.338526	0.335911	0.356131	0.353816	0.358773	0.35066	0.354589	0.375871	0.388059	0.386187	0.394117	0.380496	0.37386	0.392526	0.394206	0.404808	0.402691	0.410262	0.399043	0.405396	0.407092	0.4213	0.417426	0.42397
0.0495151	0.0502303	0.0532937	0.0554259	0.0602624	0.0676925	0.086477	0.103404	0.110668	0.124998	0.150776	0.171943	0.192365	0.212437	0.245939	0.243501	0.262362	0.280188	0.294566	0.300496	0.28334	0.322351	0.334237	0.350101	0.337744	0.364687	0.353829	0.369376	0.370841	0.374772	0.3823	0.387608	0.383638	0.385677	0.395298	0.400061	0.397854	0.407858	0.413258	0.401212	0.406443	0.405433	0.415861	0.43291	0.410674	0.428348	0.434598	0.430901	0.424706	0.431366
0.0497022	0.051877	0.0533954	0.0555845	0.0617648	0.070256	0.0815272	0.103601	0.124271	0.136644	0.151304	0.196158	0.204314	0.230963	0.234884	0.261285	0.280582	0.295789	0.306759	0.30466	0.34059	0.333428	0.350672	0.36417	0.365177	0.373756	0.376403	0.380837	0.377838	0.403625	0.388003	0.407832	0.413799	0.402603	0.413803	0.394173	0.437105	0.410927	0.419043	0.42605	0.429623	0.419674	0.434107	0.434585	0.417153	0.443566	0.436269	0.43053	0.43583	0.445421
0.0498118	0.0503147	0.0540069	0.0566662	0.0622738	0.0721785	0.0803221	0.101795	0.132205	0.149409	0.157205	0.186217	0.228353	0.238912	0.26536	0.265326	0.294497	0.301447	0.298331	0.336958	0.344678	0.35047	0.345565	0.371463	0.378894	0.396901	0.384614	0.402139	0.404308	0.416316	0.416762	0.416482	0.426856	0.431061	0.421261	0.441214	0.42444	0.423073	0.44936	0.446159	0.453379	0.444761	0.445159	0.453773	0.455067	0.453977	0.463659	0.4769	0.466777	0.47308
0.0485459	0.0509527	0.0539917	0.0570425	0.0644072	0.0732506	0.0924096	0.108283	0.130504	0.152877	0.181361	0.211749	0.229241	0.241769	0.278349	0.306932	0.301577	0.317712	0.338757	0.342579	0.345744	0.358196	0.37242	0.395878	0.405029	0.386713	0.3991	0.416277	0.415164	0.420376	0.42883	0.42758	0.437292	0.439539	0.440366	0.454117	0.466384	0.435859	0.441535	0.458592	0.445463	0.466906	0.465629	0.465126	0.469014	0.471012	0.463519	0.471642	0.464217	0.481473
0.0498706	0.0521322	0.0541585	0.0565055	0.0638905	0.074678	0.0904838	0.118243	0.138324	0.168677	0.194242	0.216981	0.261177	0.2655	0.301264	0.30197	0.334555	0.326467	0.339976	0.358907	0.366699	0.387332	0.398287	0.407495	0.402486	0.412286	0.432679	0.423346	0.42683	0.436902	0.446425	0.440973	0.437283	0.461487	0.457687	0.470156	0.46664	0.47113	0.468451	0.476154	0.465628	0.468084	0.482092	0.48346	0.481245	0.494048	0.489356	0.489911	0.480467	0.480345
0.0504037	0.0521416	0.0536793	0.0576969	0.0650507	0.0767814	0.0898465	0.118407	0.148788	0.178096	0.212765	0.2355	0.253541	0.273018	0.284234	0.316176	0.339988	0.352203	0.362392	0.380952	0.381725	0.396939	0.404179	0.411204	0.432955	0.435943	0.424151	0.432729	0.447084	0.447419	0.454968	0.452337	0.465777	0.468307	0.467642	0.47395	0.48404	0.472161	0.488624	0.480941	0.488349	0.488231	0.478023	0.489967	0.490459	0.500643	0.496704	0.493676	0.501137	0.503502
0.0505641	0.0520337	0.0546056	0.0582679	0.0663991	0.0770748	0.0963139	0.127508	0.141515	0.187893	0.199265	0.230695	0.257127	0.283049	0.307965	0.332581	0.358166	0.355561	0.385346	0.386897	0.397914	0.40876	0.426789	0.41788	0.439592	0.448319	0.455165	0.456593	0.468282	0.45607	0.454374	0.471001	0.475879	0.476652	0.474469	0.481662	0.491818	0.488237	0.499336	0.497262	0.497359	0.496812	0.501719	0.512398	0.50541	0.507541	0.513079	0.516873	0.512464	0.516226
0.0500371	0.0526692	0.0549535	0.0569328	0.0652867	0.0797095	0.0950498	0.123877	0.159335	0.180999	0.221427	0.246062	0.268639	0.30859	0.319916	0.353789	0.359243	0.374523	0.395343	0.40805	0.417032	0.428652	0.432428	0.443435	0.45437	0.463777	0.459606	0.470656	0.473875	0.477104	0.479941	0.482257	0.487386	0.478589	0.492929	0.506249	0.506348	0.506795	0.50899	0.499369	0.512499	0.515542	0.522697	0.51971	0.517026	0.524017	0.512475	0.527983	0.528526	0.53002
0.0496014	0.0530517	0.0553117	0.0577014	0.0680292	0.0802227	0.0979496	0.129155	0.169327	0.190801	0.237468	0.256681	0.295137	0.329162	0.341252	0.3512	0.376566	0.396447	0.407084	0.407565	0.428379	0.434061	0.444575	0.445367	0.458794	0.460304	0.466815	0.482533	0.464388	0.491732	0.488079	0.500275	0.490732	0.51336	0.505678	0.509535	0.515718	0.511259	0.51511	0.520115	0.517061	0.516213	0.526227	0.525719	0.530879	0.522096	0.542221	0.545927	0.537216	0.534613
0.0508659	0.0520034	0.0550046	0.0593858	0.0666041	0.0855032	0.104634	0.140638	0.171968	0.212794	0.238664	0.288869	0.309053	0.307522	0.350492	0.35922	0.405148	0.415375	0.412314	0.433308	0.434739	0.457303	0.456946	0.460486	0.477625	0.470525	0.486205	0.493324	0.492819	0.508749	0.501282	0.504827	0.515848	0.52796	0.521077	0.519752	0.525118	0.526593	0.527943	0.533803	0.534631	0.528395	0.541673	0.538184	0.53894	0.538413	0.544092	0.549562	0.552886	0.548518
0.0512385	0.0535624	0.0562492	0.0591203	0.068176	0.0845849	0.114321	0.139194	0.179154	0.223074	0.242954	0.291904	0.316909	0.326069	0.355236	0.373853	0.40097	0.414285	0.423617	0.433833	0.449945	0.453083	0.475749	0.484801	0.478781	0.497362	0.497385	0.494096	0.509022	0.511358	0.516966	0.518239	0.527879	0.525107	0.525124	0.525838	0.530481	0.535292	0.548912	0.540401	0.540015	0.541027	0.544986	0.549644	0.548172	0.556976	0.550048	0.555675	0.557436	0.560934
0.0510933	0.0524544	0.0563217	0.0609696	0.0685384	0.0891504	0.111886	0.143671	0.190535	0.222062	0.263102	0.285353	0.339725	0.354222	0.378564	0.402385	0.421589	0.416003	0.446166	0.446383	0.465909	0.460785	0.485721	0.483007	0.491343	0.506839	0.495027	0.511201	0.525254	0.527706	0.523678	0.527823	0.533765	0.53525	0.543389	0.54712	0.547965	0.539149	0.543357	0.550199	0.547317	0.552639	0.55267	0.567246	0.555169	0.569602	0.562021	0.554011	0.564069	0.566834
0.0503154	0.0539484	0.0552477	0.0617984	0.0703478	0.0895027	0.108931	0.150843	0.195424	0.233039	0.27356	0.306886	0.336609	0.370308	0.392088	0.407058	0.421292	0.426448	0.454503	0.457666	0.474742	0.484724	0.489015	0.50249	0.498861	0.511135	0.514536	0.520118	0.524785	0.530921	0.53443	0.53717	0.538943	0.548065	0.551313	0.547509	0.548561	0.555348	0.566058	0.564457	0.565112	0.555595	0.565379	0.570392	0.569638	0.569484	0.575896	0.572557	0.577997	0.57852
0.0515032	0.053568	0.0558092	0.0618511	0.0700023	0.0913751	0.122133	0.157992	0.20412	0.247652	0.27066	0.336907	0.347519	0.366141	0.399659	0.417709	0.442386	0.446421	0.461035	0.480354	0.483819	0.487417	0.489381	0.509177	0.509558	0.520609	0.531639	0.527612	0.536263	0.541019	0.543944	0.551072	0.550538	0.548066	0.556094	0.559011	0.556793	0.56066	0.567266	0.565641	0.572895	0.569989	0.579734	0.568831	0.581694	0.582967	0.578114	0.584173	0.578532	0.586246
0.0505929	0.053829	0.0555183	0.0630616	0.0716831	0.0978556	0.129823	0.172376	0.228907	0.250131	0.308199	0.315533	0.368154	0.385741	0.418797	0.430847	0.455028	0.459041	0.479592	0.482962	0.500327	0.5046	0.511672	0.522527	0.516948	0.527898	0.538539	0.548451	0.542888	0.552549	0.557214	0.555587	0.563826	0.567035	0.571083	0.563538	0.569736	0.576937	0.580419	0.580306	0.580352	0.579242	0.585092	0.583689	0.591746	0.589684	0.59115	0.594323	0.593462	0.602165
[truncated: 9 more columns]
